# Supplementary material for: Genomic Surveillance of Epiphytic Pseudomonas syringae Highlights Shared Reservoirs and Cross‐Habitat Threats to Cherry Orchards and Nearby Woodland Plants
Source: Mol Plant Pathol. 2026 Feb 16;27(2):e70208. doi: 10.1111/mpp.70208 (PMC12910131; doi:10.1111/mpp.70208)
Supplement: Supplementary file 8 — Table S1: mpp70208‐sup‐0008‐TableS1.xlsx. [file MPP-27-e70208-s011.xlsx]

## Sheet: Legend
Table S1. Bacterial strains used in this study.

## Sheet: Strain_list
Strain_name	BioSample_accession	BioProject_accession	NCBI_accession	Phylogroup	Species	Clade	Cluster_ANISampCutoff_99.95	PG2d_Subclade	Plant_host_for_isolation	Year_of_isolation	Season_of_isolation	Region_of_isolation	Location_of_isolation	Pathogenicity_in_domestic_cherry	Pathogenicity_in_wild_cherry	Pathogenicity_in_bean
NIAB_21M1W1A2L2b_241185	SAMN46543801	PRJNA1217355	SRR32278013	PG2	PG2b&d	PG2d	140	PG2d-9	Wild cherry Prunus avium	2021	May	Southeast UK	Hamlet wild woodland	Pathogenic	Pathogenic	HR-inducing
NIAB_21M1W1A6L1a_241186	SAMN46543802	PRJNA1217355	SRR32278012	PG2	PG2b&d	PG2d	419	PG2d-10	Wild cherry Prunus avium	2021	May	Southeast UK	Hamlet wild woodland	Non-pathogenic	Non-pathogenic	HR-inducing
NIAB_21M1W1A3L2b_241187	SAMN46543803	PRJNA1217355	SRR32278239	PG2	PG2b&d	PG2d	159	PG2d-13	Wild cherry Prunus avium	2021	May	Southeast UK	Hamlet wild woodland	Intermediate	Non-pathogenic	HR-inducing
NIAB_21M1W1A1L2b_241188	SAMN46543804	PRJNA1217355	SRR32278206	PG2	PG2b&d	PG2b	188	NA	Wild cherry Prunus avium	2021	May	Southeast UK	Hamlet wild woodland	Intermediate	Intermediate	HR-inducing
NIAB_21M1W1B3L2a_241189	SAMN46543805	PRJNA1217355	SRR32277652	PG2	PG2b&d	PG2b	24	NA	Blackthorn Prunus spinosa	2021	May	Southeast UK	Hamlet wild woodland	Non-pathogenic	Non-pathogenic	HR-inducing
NIAB_21M1W1B5L1b_241190	SAMN46543806	PRJNA1217355	SRR32278396	PG2	PG2b&d	PG2b	262	NA	Blackthorn Prunus spinosa	2021	May	Southeast UK	Hamlet wild woodland	Non-pathogenic	Non-pathogenic	HR-inducing
NIAB_21M1W1C4L1a_241191	SAMN46543807	PRJNA1217355	SRR32278359	PG2	PG2b&d	PG2b	332	NA	Wild plum Prunus cerasifera or Prunus domestica	2021	May	Southeast UK	Hamlet wild woodland	Non-pathogenic	Non-pathogenic	HR-inducing
NIAB_21M1W1C2L2a_241192	SAMN46543808	PRJNA1217355	SRR32277832	PG2	PG2a	PG2a	73	NA	Wild plum Prunus cerasifera or Prunus domestica	2021	May	Southeast UK	Hamlet wild woodland	Non-pathogenic	Non-pathogenic	HR-inducing
NIAB_21M1W1C1L1b_241193	SAMN46543809	PRJNA1217355	SRR32277796	PG2	PG2b&d	PG2b	39	NA	Wild plum Prunus cerasifera or Prunus domestica	2021	May	Southeast UK	Hamlet wild woodland	Non-pathogenic	Non-pathogenic	HR-inducing
NIAB_21M1W1C3L1a_241194	SAMN46543810	PRJNA1217355	SRR32278052	Non-Ps	Non-Ps	Non-Ps	NA	NA	Wild plum Prunus cerasifera or Prunus domestica	2021	May	Southeast UK	Hamlet wild woodland	Not_tested	Not_tested	Not_tested
NIAB_21M1W1D4L2a_241195	SAMN46543811	PRJNA1217355	SRR32278011	PG2	PG2b&d	PG2b	303	NA	Hawthorn Crataegus monogyna	2021	May	Southeast UK	Hamlet wild woodland	Pathogenic	Non-pathogenic	HR-inducing
NIAB_21M1W1D6L2a_241196	SAMN46543812	PRJNA1217355	SRR32278000	PG2	PG2a	PG2a	76	NA	Hawthorn Crataegus monogyna	2021	May	Southeast UK	Hamlet wild woodland	Pathogenic	Non-pathogenic	HR-inducing
NIAB_21M1W1D1L1b_241197	SAMN46543813	PRJNA1217355	SRR32277989	Non-Ps	Non-Ps	Non-Ps	NA	NA	Hawthorn Crataegus monogyna	2021	May	Southeast UK	Hamlet wild woodland	Not_tested	Not_tested	Not_tested
NIAB_21M1W1D5L2a_241198	SAMN46543814	PRJNA1217355	SRR32277729	Non-Ps	Non-Ps	Non-Ps	NA	NA	Hawthorn Crataegus monogyna	2021	May	Southeast UK	Hamlet wild woodland	Not_tested	Not_tested	Not_tested
NIAB_21M1W1E2L2a_241199	SAMN46543815	PRJNA1217355	SRR32277718	PG2	PG2b&d	PG2d	213	PG2d-12	Wild strawberry Fragria vesca	2021	May	Southeast UK	Hamlet wild woodland	Intermediate	Pathogenic	HR-inducing
NIAB_21M1W1E4L2b_241200	SAMN46543816	PRJNA1217355	SRR32278489	Non-Ps	Non-Ps	Non-Ps	NA	NA	Wild strawberry Fragria vesca	2021	May	Southeast UK	Hamlet wild woodland	Not_tested	Not_tested	Not_tested
NIAB_21M1W1E1L1b_241201	SAMN46543817	PRJNA1217355	SRR32278478	PG10	PG10a	PG10a	133	NA	Wild strawberry Fragria vesca	2021	May	Southeast UK	Hamlet wild woodland	Intermediate	Non-pathogenic	HR-inducing
NIAB_21M1W1E5L2b_241202	SAMN46543818	PRJNA1217355	SRR32277982	PG13a	PG13a	PG13a	350	NA	Wild strawberry Fragria vesca	2021	May	Southeast UK	Hamlet wild woodland	Not_tested	Not_tested	Not_tested
NIAB_21M1W1F4L2b_241203	SAMN46543819	PRJNA1217355	SRR32277971	PG2	PG2b&d	PG2b	204	NA	Ash Fraxinus excelsior	2021	May	Southeast UK	Hamlet wild woodland	Non-pathogenic	Non-pathogenic	HR-inducing
NIAB_21M1W1F5L1a_241204	SAMN46543820	PRJNA1217355	SRR32278250	PG2	PG2b&d	PG2b	355	NA	Ash Fraxinus excelsior	2021	May	Southeast UK	Hamlet wild woodland	Non-pathogenic	Non-pathogenic	HR-inducing
NIAB_21M1W1F3L2b_241205	SAMN46543821	PRJNA1217355	SRR32278238	PG2	PG2b&d	PG2b	355	NA	Ash Fraxinus excelsior	2021	May	Southeast UK	Hamlet wild woodland	Non-pathogenic	Non-pathogenic	HR-inducing
NIAB_21M1W1F6L1b_241206	SAMN46543822	PRJNA1217355	SRR32277713	Non-Ps	Non-Ps	Non-Ps	NA	NA	Ash Fraxinus excelsior	2021	May	Southeast UK	Hamlet wild woodland	Not_tested	Not_tested	Not_tested
NIAB_21M1W2A1L2b_241207	SAMN46543823	PRJNA1217355	SRR32277702	PG2	PG2b&d	PG2b	304	NA	Wild cherry Prunus avium	2021	May	Southeast UK	Saxton & Cages wild woodland	Non-pathogenic	Non-pathogenic	HR-inducing
NIAB_21M1W2A5L1b_241208	SAMN46543824	PRJNA1217355	SRR32277691	PG2	PG2a	PG2a	249	NA	Wild cherry Prunus avium	2021	May	Southeast UK	Saxton & Cages wild woodland	Unknown	Non-pathogenic	HR-inducing
NIAB_21M1W2A6L1b_241209	SAMN46543825	PRJNA1217355	SRR32278464	PG2	PG2b&d	PG2d	174	PG2d-14	Wild cherry Prunus avium	2021	May	Southeast UK	Saxton & Cages wild woodland	Pathogenic	Non-pathogenic	HR-inducing
NIAB_21M1W2A4L1b_241210	SAMN46543826	PRJNA1217355	SRR32278453	PG13a	PG13a	PG13a	444	NA	Wild cherry Prunus avium	2021	May	Southeast UK	Saxton & Cages wild woodland	Not_tested	Not_tested	Not_tested
NIAB_21M1W2B3L2a_241211	SAMN46543827	PRJNA1217355	SRR32277958	PG2	PG2b&d	PG2d	17	PG2d-3	Blackthorn Prunus spinosa	2021	May	Southeast UK	Saxton & Cages wild woodland	Pathogenic	Non-pathogenic	HR-inducing
NIAB_21M1W2B1L1a_241212	SAMN46543828	PRJNA1217355	SRR32277947	PG2	PG2b&d	PG2d	17	PG2d-3	Blackthorn Prunus spinosa	2021	May	Southeast UK	Saxton & Cages wild woodland	Pathogenic	Non-pathogenic	HR-inducing
NIAB_21M1W2B2L2a_241214	SAMN46543829	PRJNA1217355	SRR32278228	Non-Ps	Non-Ps	Non-Ps	NA	NA	Blackthorn Prunus spinosa	2021	May	Southeast UK	Saxton & Cages wild woodland	Not_tested	Not_tested	Not_tested
NIAB_21M1W2C6L2b_241215	SAMN46543830	PRJNA1217355	SRR32278217	PG2	PG2a	PG2a	291	NA	Wild plum Prunus cerasifera or Prunus domestica	2021	May	Southeast UK	Saxton & Cages wild woodland	Non-pathogenic	Non-pathogenic	HR-inducing
NIAB_21M1W2C4L2b_241216	SAMN46543831	PRJNA1217355	SRR32278205	PG1	PG1a&b	PG1a	43	NA	Wild plum Prunus cerasifera or Prunus domestica	2021	May	Southeast UK	Saxton & Cages wild woodland	Pathogenic	Non-pathogenic	HR-inducing
NIAB_21M1W2C5L1b_241217	SAMN46543832	PRJNA1217355	SRR32277679	PG2	PG2b&d	PG2d	28	PG2d-15	Wild plum Prunus cerasifera or Prunus domestica	2021	May	Southeast UK	Saxton & Cages wild woodland	Pathogenic	Non-pathogenic	HR-inducing
NIAB_21M1W2C1L2b_241218	SAMN46543833	PRJNA1217355	SRR32277668	PG1	PG1a&b	PG1b	32	NA	Wild plum Prunus cerasifera or Prunus domestica	2021	May	Southeast UK	Saxton & Cages wild woodland	Non-pathogenic	Non-pathogenic	HR-inducing
NIAB_21M1W2D6L1a_241219	SAMN46543834	PRJNA1217355	SRR32278440	PG2	PG2b&d	PG2b	393	NA	Hawthorn Crataegus monogyna	2021	May	Southeast UK	Saxton & Cages wild woodland	Intermediate	Non-pathogenic	HR-inducing
NIAB_21M1W2D3L2a_241220	SAMN46543835	PRJNA1217355	SRR32278429	PG2	PG2b&d	PG2b	253	NA	Hawthorn Crataegus monogyna	2021	May	Southeast UK	Saxton & Cages wild woodland	Intermediate	Non-pathogenic	HR-inducing
NIAB_21M1W2D1L2b_241221	SAMN46543836	PRJNA1217355	SRR32277931	PG2	PG2a	PG2a	67	NA	Hawthorn Crataegus monogyna	2021	May	Southeast UK	Saxton & Cages wild woodland	Not_tested	Not_tested	Not_tested
NIAB_21M1W2D2L1b_241222	SAMN46543837	PRJNA1217355	SRR32277920	Non-Ps	Non-Ps	Non-Ps	NA	NA	Hawthorn Crataegus monogyna	2021	May	Southeast UK	Saxton & Cages wild woodland	Not_tested	Not_tested	Not_tested
NIAB_21M1W2E2L1b_241223	SAMN46543838	PRJNA1217355	SRR32278200	Non-Ps	Non-Ps	Non-Ps	NA	NA	Wild strawberry Fragria vesca	2021	May	Southeast UK	Saxton & Cages wild woodland	Not_tested	Not_tested	Not_tested
NIAB_21M1W2E5L2a_241224	SAMN46543839	PRJNA1217355	SRR32278189	Non-Ps	Non-Ps	Non-Ps	NA	NA	Wild strawberry Fragria vesca	2021	May	Southeast UK	Saxton & Cages wild woodland	Not_tested	Not_tested	Not_tested
NIAB_21M1W2E3L2a_241225	SAMN46543840	PRJNA1217355	SRR32277663	Non-Ps	Non-Ps	Non-Ps	NA	NA	Wild strawberry Fragria vesca	2021	May	Southeast UK	Saxton & Cages wild woodland	Not_tested	Not_tested	Not_tested
NIAB_21M1W2E1L2b_241226	SAMN46543841	PRJNA1217355	SRR32277651	Non-Ps	Non-Ps	Non-Ps	NA	NA	Wild strawberry Fragria vesca	2021	May	Southeast UK	Saxton & Cages wild woodland	Not_tested	Not_tested	Not_tested
NIAB_21M1W2F4L2a_241227	SAMN46543842	PRJNA1217355	SRR32278423	PG2	PG2b&d	PG2b	142	NA	Ash Fraxinus excelsior	2021	May	Southeast UK	Saxton & Cages wild woodland	Intermediate	Non-pathogenic	HR-inducing
NIAB_21M1W2F5L2a_241228	SAMN46543843	PRJNA1217355	SRR32278412	PG2	PG2b&d	PG2b	29	NA	Ash Fraxinus excelsior	2021	May	Southeast UK	Saxton & Cages wild woodland	Non-pathogenic	Non-pathogenic	HR-inducing
NIAB_21M1W2F3L2a_241229	SAMN46543844	PRJNA1217355	SRR32278401	Non-Ps	Non-Ps	Non-Ps	NA	NA	Ash Fraxinus excelsior	2021	May	Southeast UK	Saxton & Cages wild woodland	Not_tested	Not_tested	Not_tested
NIAB_21M1W2F2L2b_241230	SAMN46543845	PRJNA1217355	SRR32277903	Non-Ps	Non-Ps	Non-Ps	NA	NA	Ash Fraxinus excelsior	2021	May	Southeast UK	Saxton & Cages wild woodland	Not_tested	Not_tested	Not_tested
NIAB_21M2W1A1L1b_241231	SAMN46543846	PRJNA1217355	SRR32277892	PG2	PG2b&d	PG2b	315	NA	Wild cherry Prunus avium	2021	May	WestMidlands UK	Beacon Hill wild woodland	Pathogenic	Non-pathogenic	Pathogenic_spreading necrotic lesions
NIAB_21M2W1A2L1a_241232	SAMN46543847	PRJNA1217355	SRR32278172	PG2	PG2b&d	PG2b	115	NA	Wild cherry Prunus avium	2021	May	WestMidlands UK	Beacon Hill wild woodland	Non-pathogenic	Non-pathogenic	HR-inducing
NIAB_21M2W1A3L2a_241233	SAMN46543848	PRJNA1217355	SRR32278161	PG2	PG2a	PG2a	173	NA	Wild cherry Prunus avium	2021	May	WestMidlands UK	Beacon Hill wild woodland	Non-pathogenic	Non-pathogenic	HR-inducing
NIAB_21M2W1B2L2a_241234	SAMN46543849	PRJNA1217355	SRR32277635	PG2	PG2b&d	PG2b	429	NA	Blackthorn Prunus spinosa	2021	May	WestMidlands UK	Beacon Hill wild woodland	Non-pathogenic	Non-pathogenic	HR-inducing
NIAB_21M2W1B4L1b_241235	SAMN46543850	PRJNA1217355	SRR32277624	PG2	PG2b&d	PG2b	226	NA	Blackthorn Prunus spinosa	2021	May	WestMidlands UK	Beacon Hill wild woodland	Non-pathogenic	Non-pathogenic	HR-inducing
NIAB_21M2W1B1L1a_241236	SAMN46543851	PRJNA1217355	SRR32278395	PG2	PG2a	PG2a	67	NA	Blackthorn Prunus spinosa	2021	May	WestMidlands UK	Beacon Hill wild woodland	Non-pathogenic	Non-pathogenic	Non-pathogenic
NIAB_21M2W1B3L1a_241237	SAMN46543852	PRJNA1217355	SRR32278384	PG2	PG2b&d	PG2b	388	NA	Blackthorn Prunus spinosa	2021	May	WestMidlands UK	Beacon Hill wild woodland	Non-pathogenic	Non-pathogenic	HR-inducing
NIAB_21M2W1D2L1a_241238	SAMN46543853	PRJNA1217355	SRR32277886	Non-Ps	Non-Ps	Non-Ps	NA	NA	Hawthorn Crataegus monogyna	2021	May	WestMidlands UK	Beacon Hill wild woodland	Not_tested	Not_tested	Not_tested
NIAB_21M2W1D1L2b_241239	SAMN46543854	PRJNA1217355	SRR32277875	PG2	PG2b&d	PG2b	389	NA	Hawthorn Crataegus monogyna	2021	May	WestMidlands UK	Beacon Hill wild woodland	Non-pathogenic	Non-pathogenic	Non-pathogenic
NIAB_21M2W1D3L2b_241240	SAMN46543855	PRJNA1217355	SRR32278156	PG13a	PG13a	PG13a	442	NA	Hawthorn Crataegus monogyna	2021	May	WestMidlands UK	Beacon Hill wild woodland	Intermediate	Non-pathogenic	Non-pathogenic
NIAB_21M2W1D4L2a_241241	SAMN46543856	PRJNA1217355	SRR32278145	PG2	PG2b&d	PG2d	55	PG2d-6	Hawthorn Crataegus monogyna	2021	May	WestMidlands UK	Beacon Hill wild woodland	Pathogenic	Non-pathogenic	HR-inducing
NIAB_21M2W1E2L2a_241242	SAMN46543857	PRJNA1217355	SRR32278134	PG9	PG9b	PG9b	289	NA	Wild strawberry Fragria vesca	2021	May	WestMidlands UK	Beacon Hill wild woodland	Intermediate	Non-pathogenic	Non-pathogenic
NIAB_21M2W1E1L1b_241243	SAMN46543858	PRJNA1217355	SRR32277609	PG10	PG10a	PG10a	334	NA	Wild strawberry Fragria vesca	2021	May	WestMidlands UK	Beacon Hill wild woodland	Pathogenic	Non-pathogenic	HR-inducing
NIAB_21M2W1E6L2a_241244	SAMN46543859	PRJNA1217355	SRR32277598	PG2	PG2b&d	PG2b	243	NA	Wild strawberry Fragria vesca	2021	May	WestMidlands UK	Beacon Hill wild woodland	Non-pathogenic	Non-pathogenic	HR-inducing
NIAB_21M2W1E4L2a_241245	SAMN46543860	PRJNA1217355	SRR32278370	Non-Ps	Non-Ps	Non-Ps	NA	NA	Wild strawberry Fragria vesca	2021	May	WestMidlands UK	Beacon Hill wild woodland	Not_tested	Not_tested	Not_tested
NIAB_21M2W1F2L1a_241246	SAMN46543861	PRJNA1217355	SRR32278358	Non-Ps	Non-Ps	Non-Ps	NA	NA	Ash Fraxinus excelsior	2021	May	WestMidlands UK	Beacon Hill wild woodland	Not_tested	Not_tested	Not_tested
NIAB_21M2W1F3L2a_241247	SAMN46543862	PRJNA1217355	SRR32277859	PG2	PG2b&d	PG2b	243	NA	Ash Fraxinus excelsior	2021	May	WestMidlands UK	Beacon Hill wild woodland	Non-pathogenic	Non-pathogenic	Pathogenic_spreading necrotic lesions
NIAB_21M2W1F1L1a_241248	SAMN46543863	PRJNA1217355	SRR32277848	Non-Ps	Non-Ps	Non-Ps	NA	NA	Ash Fraxinus excelsior	2021	May	WestMidlands UK	Beacon Hill wild woodland	Not_tested	Not_tested	Not_tested
NIAB_21M2W1F4L1a_241249	SAMN46543864	PRJNA1217355	SRR32278130	PG2	PG2b&d	PG2b	1	NA	Ash Fraxinus excelsior	2021	May	WestMidlands UK	Beacon Hill wild woodland	Non-pathogenic	Non-pathogenic	Pathogenic_spreading necrotic lesions
NIAB_21M2W2A5L1b_241250	SAMN46543865	PRJNA1217355	SRR32278119	PG2	PG2b&d	PG2d	55	PG2d-6	Wild cherry Prunus avium	2021	May	WestMidlands UK	Thruxton Vallets wild woodland	Non-pathogenic	Non-pathogenic	HR-inducing
NIAB_21M2W2A3L2a_241251	SAMN46543866	PRJNA1217355	SRR32278107	PG2	PG2b&d	PG2b	144	NA	Wild cherry Prunus avium	2021	May	WestMidlands UK	Thruxton Vallets wild woodland	Non-pathogenic	Non-pathogenic	Non-pathogenic
NIAB_21M2W2A6L2b_241252	SAMN46543867	PRJNA1217355	SRR32277583	PG2	PG2b&d	PG2b	235	NA	Wild cherry Prunus avium	2021	May	WestMidlands UK	Thruxton Vallets wild woodland	Non-pathogenic	Non-pathogenic	HR-inducing
NIAB_21M2W2A1L2b_241253	SAMN46543868	PRJNA1217355	SRR32277572	Non-Ps	Non-Ps	Non-Ps	NA	NA	Wild cherry Prunus avium	2021	May	WestMidlands UK	Thruxton Vallets wild woodland	Not_tested	Not_tested	Not_tested
NIAB_21M2W2B2L2a_241254	SAMN46543869	PRJNA1217355	SRR32278344	Non-Ps	Non-Ps	Non-Ps	NA	NA	Blackthorn Prunus spinosa	2021	May	WestMidlands UK	Thruxton Vallets wild woodland	Not_tested	Not_tested	Not_tested
NIAB_21M2W2B6L2b_241255	SAMN46543870	PRJNA1217355	SRR32278333	PG2	PG2b&d	PG2b	207	NA	Blackthorn Prunus spinosa	2021	May	WestMidlands UK	Thruxton Vallets wild woodland	Non-pathogenic	Non-pathogenic	HR-inducing
NIAB_21M2W2B1L1a_241256	SAMN46543871	PRJNA1217355	SRR32277831	PG2	PG2b&d	PG2b	436	NA	Blackthorn Prunus spinosa	2021	May	WestMidlands UK	Thruxton Vallets wild woodland	Non-pathogenic	Non-pathogenic	HR-inducing
NIAB_21M2W2C6L1a_241257	SAMN46543872	PRJNA1217355	SRR32277820	PG2	PG2a	PG2a	162	NA	Wild plum Prunus cerasifera or Prunus domestica	2021	May	WestMidlands UK	Thruxton Vallets wild woodland	Intermediate	Non-pathogenic	Non-pathogenic
NIAB_21M2W2C2L2a_241258	SAMN46543873	PRJNA1217355	SRR32278102	PG2	PG2b&d	PG2b	21	NA	Wild plum Prunus cerasifera or Prunus domestica	2021	May	WestMidlands UK	Thruxton Vallets wild woodland	Non-pathogenic	Non-pathogenic	HR-inducing
NIAB_21M2W2C3L1a_241259	SAMN46543874	PRJNA1217355	SRR32278091	PG4b	PG4b	PG4b	31	NA	Wild plum Prunus cerasifera or Prunus domestica	2021	May	WestMidlands UK	Thruxton Vallets wild woodland	Intermediate	Non-pathogenic	HR-inducing
NIAB_21M2W2C5L1a_241260	SAMN46543875	PRJNA1217355	SRR32277567	Non-Ps	Non-Ps	Non-Ps	NA	NA	Wild plum Prunus cerasifera or Prunus domestica	2021	May	WestMidlands UK	Thruxton Vallets wild woodland	Not_tested	Not_tested	Not_tested
NIAB_21M2W2D2L1a_241261	SAMN46543876	PRJNA1217355	SRR32277556	PG2	PG2b&d	PG2b	141	NA	Hawthorn Crataegus monogyna	2021	May	WestMidlands UK	Thruxton Vallets wild woodland	Non-pathogenic	Non-pathogenic	HR-inducing
NIAB_21M2W2D5L1a_241262	SAMN46543877	PRJNA1217355	SRR32278328	PG2	PG2a	PG2a	50	NA	Hawthorn Crataegus monogyna	2021	May	WestMidlands UK	Thruxton Vallets wild woodland	Non-pathogenic	Non-pathogenic	Non-pathogenic
NIAB_21M2W2D1L2b_241263	SAMN46543878	PRJNA1217355	SRR32278317	PG2	PG2b&d	PG2b	384	NA	Hawthorn Crataegus monogyna	2021	May	WestMidlands UK	Thruxton Vallets wild woodland	Non-pathogenic	Non-pathogenic	HR-inducing
NIAB_21M2W2D6L2a_241264	SAMN46543879	PRJNA1217355	SRR32278306	PG13a	PG13a	PG13a	308	NA	Hawthorn Crataegus monogyna	2021	May	WestMidlands UK	Thruxton Vallets wild woodland	Not_tested	Not_tested	Not_tested
NIAB_21M2W2E1L2a_241265	SAMN46543880	PRJNA1217355	SRR32277807	PG1	PG1a&b	PG1b	10	NA	Wild strawberry Fragria vesca	2021	May	WestMidlands UK	Thruxton Vallets wild woodland	Non-pathogenic	Non-pathogenic	HR-inducing
NIAB_21M2W2F3L1b_241266	SAMN46543881	PRJNA1217355	SRR32277795	PG2	PG2b&d	PG2b	19	NA	Ash Fraxinus excelsior	2021	May	WestMidlands UK	Thruxton Vallets wild woodland	Non-pathogenic	Non-pathogenic	HR-inducing
NIAB_21M2W2F2L1a_241267	SAMN46543882	PRJNA1217355	SRR32278079	PG2	PG2a	PG2a	383	NA	Ash Fraxinus excelsior	2021	May	WestMidlands UK	Thruxton Vallets wild woodland	Non-pathogenic	Intermediate	Non-pathogenic
NIAB_21M2W2F6L2b_241268	SAMN46543883	PRJNA1217355	SRR32278068	Non-Ps	Non-Ps	Non-Ps	NA	NA	Ash Fraxinus excelsior	2021	May	WestMidlands UK	Thruxton Vallets wild woodland	Not_tested	Not_tested	Not_tested
NIAB_21M2W2F4L1b_241269	SAMN46543884	PRJNA1217355	SRR32277545	Non-Ps	Non-Ps	Non-Ps	NA	NA	Ash Fraxinus excelsior	2021	May	WestMidlands UK	Thruxton Vallets wild woodland	Not_tested	Not_tested	Not_tested
NIAB_21M1O1S2L2a_241270	SAMN46543885	PRJNA1217355	SRR32277534	PG2	PG2b&d	PG2d	3	PG2d-1	Sweet cherry Prunus avium cv. Sweetheart	2021	May	Southeast UK	F.W Mansfield & Son cherry orchard	Pathogenic	Pathogenic	HR-inducing
NIAB_21M1O1S3L3a_241271	SAMN46543886	PRJNA1217355	SRR32277523	PG2	PG2b&d	PG2d	3	PG2d-1	Sweet cherry Prunus avium cv. Sweetheart	2021	May	Southeast UK	F.W Mansfield & Son cherry orchard	Pathogenic	Pathogenic	HR-inducing
NIAB_21M1O1S5L1b_241272	SAMN46543887	PRJNA1217355	SRR32278293	PG2	PG2b&d	PG2b	120	NA	Sweet cherry Prunus avium cv. Sweetheart	2021	May	Southeast UK	F.W Mansfield & Son cherry orchard	Pathogenic	Pathogenic	HR-inducing
NIAB_21M1O1S8L1b_241273	SAMN46543888	PRJNA1217355	SRR32278282	PG2	PG2b&d	PG2d	17	PG2d-3	Sweet cherry Prunus avium cv. Sweetheart	2021	May	Southeast UK	F.W Mansfield & Son cherry orchard	Pathogenic	Pathogenic	HR-inducing
NIAB_21M1O1P2L3a_241274	SAMN46543889	PRJNA1217355	SRR32277780	PG2	PG2b&d	PG2d	3	PG2d-1	Sweet cherry Prunus avium cv. Penny	2021	May	Southeast UK	F.W Mansfield & Son cherry orchard	Pathogenic	Pathogenic	HR-inducing
NIAB_21M1O1P4L1b_241275	SAMN46543890	PRJNA1217355	SRR32277769	PG2	PG2b&d	PG2d	3	PG2d-1	Sweet cherry Prunus avium cv. Penny	2021	May	Southeast UK	F.W Mansfield & Son cherry orchard	Pathogenic	Pathogenic	HR-inducing
NIAB_21M1O1P6L1a_241276	SAMN46543891	PRJNA1217355	SRR32278051	PG2	PG2b&d	PG2d	3	PG2d-1	Sweet cherry Prunus avium cv. Penny	2021	May	Southeast UK	F.W Mansfield & Son cherry orchard	Pathogenic	Pathogenic	HR-inducing
NIAB_21M1O1P9L1b_241277	SAMN46543892	PRJNA1217355	SRR32278040	PG2	PG2b&d	PG2d	3	PG2d-1	Sweet cherry Prunus avium cv. Penny	2021	May	Southeast UK	F.W Mansfield & Son cherry orchard	Pathogenic	Pathogenic	HR-inducing
NIAB_21M1O1K1L1a_241278	SAMN46543893	PRJNA1217355	SRR32277517	PG2	PG2b&d	PG2d	17	PG2d-3	Sweet cherry Prunus avium cv. Kordia	2021	May	Southeast UK	F.W Mansfield & Son cherry orchard	Pathogenic	Pathogenic	HR-inducing
NIAB_21M1O1K2L1b_241279	SAMN46543894	PRJNA1217355	SRR32277506	PG2	PG2b&d	PG2d	86	PG2d-2	Sweet cherry Prunus avium cv. Kordia	2021	May	Southeast UK	F.W Mansfield & Son cherry orchard	Pathogenic	Pathogenic	Pathogenic_water soaked lesions
NIAB_21M1O1K4L2b_241280	SAMN46543895	PRJNA1217355	SRR32278276	PG2	PG2b&d	PG2d	3	PG2d-1	Sweet cherry Prunus avium cv. Kordia	2021	May	Southeast UK	F.W Mansfield & Son cherry orchard	Pathogenic	Pathogenic	HR-inducing
NIAB_21M1O1K9L3a_241281	SAMN46543896	PRJNA1217355	SRR32278265	PG2	PG2b&d	PG2b	64	NA	Sweet cherry Prunus avium cv. Kordia	2021	May	Southeast UK	F.W Mansfield & Son cherry orchard	Intermediate	Non-pathogenic	HR-inducing
NIAB_21M1O2S3L3b_241282	SAMN46543897	PRJNA1217355	SRR32277763	PG2	PG2b&d	PG2d	3	PG2d-1	Sweet cherry Prunus avium cv. Sweetheart	2021	May	Southeast UK	AC Hulme & Sons cherry orchard	Pathogenic	Pathogenic	HR-inducing
NIAB_21M1O2S4L1a_241283	SAMN46543898	PRJNA1217355	SRR32277752	PG2	PG2b&d	PG2d	3	PG2d-1	Sweet cherry Prunus avium cv. Sweetheart	2021	May	Southeast UK	AC Hulme & Sons cherry orchard	Pathogenic	Pathogenic	HR-inducing
NIAB_21M1O2S7L1b_241284	SAMN46543899	PRJNA1217355	SRR32277741	PG2	PG2b&d	PG2d	17	PG2d-3	Sweet cherry Prunus avium cv. Sweetheart	2021	May	Southeast UK	AC Hulme & Sons cherry orchard	Pathogenic	Pathogenic	HR-inducing
NIAB_21M1O2S9L3b_241285	SAMN46543900	PRJNA1217355	SRR32278024	PG2	PG2b&d	PG2d	212	PG2d-11	Sweet cherry Prunus avium cv. Sweetheart	2021	May	Southeast UK	AC Hulme & Sons cherry orchard	Intermediate	Pathogenic	HR-inducing
NIAB_21M1O2P1L1b_241286	SAMN46543901	PRJNA1217355	SRR32278010	PG2	PG2b&d	PG2d	17	PG2d-3	Sweet cherry Prunus avium cv. Penny	2021	May	Southeast UK	AC Hulme & Sons cherry orchard	Pathogenic	Pathogenic	HR-inducing
NIAB_21M1O2P4L3b_241287	SAMN46543902	PRJNA1217355	SRR32278009	PG2	PG2b&d	PG2d	3	PG2d-1	Sweet cherry Prunus avium cv. Penny	2021	May	Southeast UK	AC Hulme & Sons cherry orchard	Pathogenic	Pathogenic	HR-inducing
NIAB_21M1O2P6L3b_241288	SAMN46543903	PRJNA1217355	SRR32278008	PG2	PG2b&d	PG2d	7	PG2d-4	Sweet cherry Prunus avium cv. Penny	2021	May	Southeast UK	AC Hulme & Sons cherry orchard	Pathogenic	Pathogenic	HR-inducing
NIAB_21M1O2P7L2b_241289	SAMN46543904	PRJNA1217355	SRR32278007	PG2	PG2b&d	PG2d	3	PG2d-1	Sweet cherry Prunus avium cv. Penny	2021	May	Southeast UK	AC Hulme & Sons cherry orchard	Pathogenic	Pathogenic	HR-inducing
NIAB_21M1O2K1L3b_241290	SAMN46543905	PRJNA1217355	SRR32278006	PG2	PG2b&d	PG2d	3	PG2d-1	Sweet cherry Prunus avium cv. Kordia	2021	May	Southeast UK	AC Hulme & Sons cherry orchard	Pathogenic	Pathogenic	HR-inducing
NIAB_21M1O2K2L3b_241291	SAMN46543906	PRJNA1217355	SRR32278005	PG2	PG2b&d	PG2d	3	PG2d-1	Sweet cherry Prunus avium cv. Kordia	2021	May	Southeast UK	AC Hulme & Sons cherry orchard	Pathogenic	Pathogenic	Pathogenic_water soaked lesions
NIAB_21M1O2K3L1b_241292	SAMN46543907	PRJNA1217355	SRR32278004	PG2	PG2b&d	PG2d	3	PG2d-1	Sweet cherry Prunus avium cv. Kordia	2021	May	Southeast UK	AC Hulme & Sons cherry orchard	Pathogenic	Pathogenic	HR-inducing
NIAB_21M1O2K5L3a_241293	SAMN46543908	PRJNA1217355	SRR32278003	PG2	PG2b&d	PG2d	3	PG2d-1	Sweet cherry Prunus avium cv. Kordia	2021	May	Southeast UK	AC Hulme & Sons cherry orchard	Pathogenic	Pathogenic	HR-inducing
NIAB_21M1O3S1L3b_241294	SAMN46543909	PRJNA1217355	SRR32278002	PG1	PG1a&b	PG1a	5	NA	Sweet cherry Prunus avium cv. Sweetheart	2021	May	Southeast UK	Mount Ephraim Farm cherry orchard	Pathogenic	Pathogenic	HR-inducing
NIAB_21M1O3S3L1a_241295	SAMN46543910	PRJNA1217355	SRR32278001	Non-Ps	Non-Ps	Non-Ps	NA	NA	Sweet cherry Prunus avium cv. Sweetheart	2021	May	Southeast UK	Mount Ephraim Farm cherry orchard	Not_tested	Not_tested	Not_tested
NIAB_21M1O3S5L1a_241296	SAMN46543911	PRJNA1217355	SRR32277999	PG2	PG2b&d	PG2d	17	PG2d-3	Sweet cherry Prunus avium cv. Sweetheart	2021	May	Southeast UK	Mount Ephraim Farm cherry orchard	Pathogenic	Non-pathogenic	HR-inducing
NIAB_21M1O3S6L2a_241297	SAMN46543912	PRJNA1217355	SRR32277998	Non-Ps	Non-Ps	Non-Ps	NA	NA	Sweet cherry Prunus avium cv. Sweetheart	2021	May	Southeast UK	Mount Ephraim Farm cherry orchard	Not_tested	Not_tested	Not_tested
NIAB_21M1O3L1L1a_241298	SAMN46543913	PRJNA1217355	SRR32277997	PG2	PG2a	PG2a	417	NA	Sweet cherry Prunus avium cv. Lapins	2021	May	Southeast UK	Mount Ephraim Farm cherry orchard	Non-pathogenic	Non-pathogenic	HR-inducing
NIAB_21M1O3L2L3a_241299	SAMN46543914	PRJNA1217355	SRR32277996	Non-Ps	Non-Ps	Non-Ps	NA	NA	Sweet cherry Prunus avium cv. Lapins	2021	May	Southeast UK	Mount Ephraim Farm cherry orchard	Not_tested	Not_tested	Not_tested
NIAB_21M1O3L4L3b_241300	SAMN46543915	PRJNA1217355	SRR32277995	PG7b	PG7b	PG7b	284	NA	Sweet cherry Prunus avium cv. Lapins	2021	May	Southeast UK	Mount Ephraim Farm cherry orchard	Non-pathogenic	Non-pathogenic	HR-inducing
NIAB_21M1O3L6L3a_241301	SAMN46543916	PRJNA1217355	SRR32277994	PG2	PG2b&d	PG2d	3	PG2d-1	Sweet cherry Prunus avium cv. Lapins	2021	May	Southeast UK	Mount Ephraim Farm cherry orchard	Pathogenic	Pathogenic	HR-inducing
NIAB_21M1O3K4L1b_241302	SAMN46543917	PRJNA1217355	SRR32277993	Non-Ps	Non-Ps	Non-Ps	NA	NA	Sweet cherry Prunus avium cv. Kordia	2021	May	Southeast UK	Mount Ephraim Farm cherry orchard	Not_tested	Not_tested	Not_tested
NIAB_21M1O3K5L3a_241303	SAMN46543918	PRJNA1217355	SRR32277992	PG2	PG2b&d	PG2b	29	NA	Sweet cherry Prunus avium cv. Kordia	2021	May	Southeast UK	Mount Ephraim Farm cherry orchard	Non-pathogenic	Non-pathogenic	HR-inducing
NIAB_21M1O3K6L1a_241304	SAMN46543919	PRJNA1217355	SRR32277991	PG2	PG2b&d	PG2d	17	PG2d-3	Sweet cherry Prunus avium cv. Kordia	2021	May	Southeast UK	Mount Ephraim Farm cherry orchard	Pathogenic	Non-pathogenic	HR-inducing
NIAB_21M2O1K1L2b_241305	SAMN46543920	PRJNA1217355	SRR32277990	Non-Ps	Non-Ps	Non-Ps	NA	NA	Sweet cherry Prunus avium cv. Kordia	2021	May	WestMidlands UK	Haygrove Ltd cherry orchard	Not_tested	Not_tested	Not_tested
NIAB_21M2O1K2L2a_241306	SAMN46543921	PRJNA1217355	SRR32277739	Non-Ps	Non-Ps	Non-Ps	NA	NA	Sweet cherry Prunus avium cv. Kordia	2021	May	WestMidlands UK	Haygrove Ltd cherry orchard	Not_tested	Not_tested	Not_tested
NIAB_21M2O1K3L1b_241307	SAMN46543922	PRJNA1217355	SRR32277738	Non-Ps	Non-Ps	Non-Ps	NA	NA	Sweet cherry Prunus avium cv. Kordia	2021	May	WestMidlands UK	Haygrove Ltd cherry orchard	Not_tested	Not_tested	Not_tested
NIAB_21M2O1K4L2b_241308	SAMN46543923	PRJNA1217355	SRR32277737	Non-Ps	Non-Ps	Non-Ps	NA	NA	Sweet cherry Prunus avium cv. Kordia	2021	May	WestMidlands UK	Haygrove Ltd cherry orchard	Not_tested	Not_tested	Not_tested
NIAB_21M2O1P3L1b_241309	SAMN46543924	PRJNA1217355	SRR32277736	PG2	PG2b&d	PG2b	280	NA	Sweet cherry Prunus avium cv. Penny	2021	May	WestMidlands UK	Haygrove Ltd cherry orchard	Intermediate	Non-pathogenic	HR-inducing
NIAB_21M2O1P6L2a_241310	SAMN46543925	PRJNA1217355	SRR32277735	Non-Ps	Non-Ps	Non-Ps	NA	NA	Sweet cherry Prunus avium cv. Penny	2021	May	WestMidlands UK	Haygrove Ltd cherry orchard	Not_tested	Not_tested	Not_tested
NIAB_21M2O2K2L1a_241311	SAMN46543926	PRJNA1217355	SRR32277734	Non-Ps	Non-Ps	Non-Ps	NA	NA	Sweet cherry Prunus avium cv. Kordia	2021	May	WestMidlands UK	Penrhos spirits cherry orchard	Not_tested	Not_tested	Not_tested
NIAB_21M2O2K4L2b_241312	SAMN46543927	PRJNA1217355	SRR32277733	PG2	PG2b&d	PG2b	165	NA	Sweet cherry Prunus avium cv. Kordia	2021	May	WestMidlands UK	Penrhos spirits cherry orchard	Pathogenic	Non-pathogenic	HR-inducing
NIAB_21M2O2K5L2a_241313	SAMN46543928	PRJNA1217355	SRR32277732	Non-Ps	Non-Ps	Non-Ps	NA	NA	Sweet cherry Prunus avium cv. Kordia	2021	May	WestMidlands UK	Penrhos spirits cherry orchard	Not_tested	Not_tested	Not_tested
NIAB_21M2O2K6L1a_241314	SAMN46543929	PRJNA1217355	SRR32277731	Non-Ps	Non-Ps	Non-Ps	NA	NA	Sweet cherry Prunus avium cv. Kordia	2021	May	WestMidlands UK	Penrhos spirits cherry orchard	Not_tested	Not_tested	Not_tested
NIAB_21M2O2P2L2b_241315	SAMN46543930	PRJNA1217355	SRR32277730	PG2	PG2b&d	PG2b	121	NA	Sweet cherry Prunus avium cv. Penny	2021	May	WestMidlands UK	Penrhos spirits cherry orchard	Intermediate	Non-pathogenic	HR-inducing
NIAB_21M2O2P4L1a_241316	SAMN46543931	PRJNA1217355	SRR32277728	Non-Ps	Non-Ps	Non-Ps	NA	NA	Sweet cherry Prunus avium cv. Penny	2021	May	WestMidlands UK	Penrhos spirits cherry orchard	Not_tested	Not_tested	Not_tested
NIAB_21M2O2P5L2a_241317	SAMN46543932	PRJNA1217355	SRR32277727	PG2	PG2b&d	PG2b	169	NA	Sweet cherry Prunus avium cv. Penny	2021	May	WestMidlands UK	Penrhos spirits cherry orchard	Non-pathogenic	Non-pathogenic	HR-inducing
NIAB_21M2O2P6L2a_241318	SAMN46543933	PRJNA1217355	SRR32277726	Non-Ps	Non-Ps	Non-Ps	NA	NA	Sweet cherry Prunus avium cv. Penny	2021	May	WestMidlands UK	Penrhos spirits cherry orchard	Not_tested	Not_tested	Not_tested
NIAB_21M2O2L1L2b_241319	SAMN46543934	PRJNA1217355	SRR32277725	Non-Ps	Non-Ps	Non-Ps	NA	NA	Sweet cherry Prunus avium cv. Lapins	2021	May	WestMidlands UK	Penrhos spirits cherry orchard	Not_tested	Not_tested	Not_tested
NIAB_21M2O2L6L2b_241320	SAMN46543935	PRJNA1217355	SRR32277724	PG2	PG2b&d	PG2b	132	NA	Sweet cherry Prunus avium cv. Lapins	2021	May	WestMidlands UK	Penrhos spirits cherry orchard	Intermediate	Non-pathogenic	HR-inducing
NIAB_21M2O3S2L1a_241321	SAMN46543936	PRJNA1217355	SRR32277723	Non-Ps	Non-Ps	Non-Ps	NA	NA	Sweet cherry Prunus avium cv. Sweetheart	2021	May	WestMidlands UK	Lower Hope Fruit Ltd cherry orchard	Not_tested	Not_tested	Not_tested
NIAB_21M2O3S3L2a_241322	SAMN46543937	PRJNA1217355	SRR32277722	Non-Ps	Non-Ps	Non-Ps	NA	NA	Sweet cherry Prunus avium cv. Sweetheart	2021	May	WestMidlands UK	Lower Hope Fruit Ltd cherry orchard	Not_tested	Not_tested	Not_tested
NIAB_21M2O3S5L1a_241323	SAMN46543938	PRJNA1217355	SRR32277721	Non-Ps	Non-Ps	Non-Ps	NA	NA	Sweet cherry Prunus avium cv. Sweetheart	2021	May	WestMidlands UK	Lower Hope Fruit Ltd cherry orchard	Not_tested	Not_tested	Not_tested
NIAB_21M2O3S6L1b_241324	SAMN46543939	PRJNA1217355	SRR32277720	Non-Ps	Non-Ps	Non-Ps	NA	NA	Sweet cherry Prunus avium cv. Sweetheart	2021	May	WestMidlands UK	Lower Hope Fruit Ltd cherry orchard	Not_tested	Not_tested	Not_tested
NIAB_21M2O3P2L2a_241325	SAMN46543940	PRJNA1217355	SRR32277719	Non-Ps	Non-Ps	Non-Ps	NA	NA	Sweet cherry Prunus avium cv. Penny	2021	May	WestMidlands UK	Lower Hope Fruit Ltd cherry orchard	Not_tested	Not_tested	Not_tested
NIAB_21M2O3P3L2a_241326	SAMN46543941	PRJNA1217355	SRR32277717	PG2	PG2b&d	PG2b	26	NA	Sweet cherry Prunus avium cv. Penny	2021	May	WestMidlands UK	Lower Hope Fruit Ltd cherry orchard	Intermediate	Non-pathogenic	HR-inducing
NIAB_21M2O3P6L2b_241327	SAMN46543942	PRJNA1217355	SRR32277716	Non-Ps	Non-Ps	Non-Ps	NA	NA	Sweet cherry Prunus avium cv. Penny	2021	May	WestMidlands UK	Lower Hope Fruit Ltd cherry orchard	Not_tested	Not_tested	Not_tested
NIAB_21M2O3L1L1a_241328	SAMN46543943	PRJNA1217355	SRR32278497	Non-Ps	Non-Ps	Non-Ps	NA	NA	Sweet cherry Prunus avium cv. Lapins	2021	May	WestMidlands UK	Lower Hope Fruit Ltd cherry orchard	Not_tested	Not_tested	Not_tested
NIAB_21M2O3L3L2a_241329	SAMN46543944	PRJNA1217355	SRR32278496	Non-Ps	Non-Ps	Non-Ps	NA	NA	Sweet cherry Prunus avium cv. Lapins	2021	May	WestMidlands UK	Lower Hope Fruit Ltd cherry orchard	Not_tested	Not_tested	Not_tested
NIAB_21M2O3L4L2b_241330	SAMN46543945	PRJNA1217355	SRR32278495	Non-Ps	Non-Ps	Non-Ps	NA	NA	Sweet cherry Prunus avium cv. Lapins	2021	May	WestMidlands UK	Lower Hope Fruit Ltd cherry orchard	Not_tested	Not_tested	Not_tested
NIAB_21M3O1S1L1b_241331	SAMN46543946	PRJNA1217355	SRR32278494	PG2	PG2b&d	PG2b	372	NA	Sweet cherry Prunus avium cv. Sweetheart	2021	May	Southwest UK	Bagber Farm cherry orchard	Non-pathogenic	Non-pathogenic	Pathogenic_water soaked lesions
NIAB_21M3O1S2L2b_241332	SAMN46543947	PRJNA1217355	SRR32278493	Non-Ps	Non-Ps	Non-Ps	NA	NA	Sweet cherry Prunus avium cv. Sweetheart	2021	May	Southwest UK	Bagber Farm cherry orchard	Not_tested	Not_tested	Not_tested
NIAB_21M3O1S4L2b_241333	SAMN46543948	PRJNA1217355	SRR32278492	PG2	PG2b&d	PG2b	129	NA	Sweet cherry Prunus avium cv. Sweetheart	2021	May	Southwest UK	Bagber Farm cherry orchard	Intermediate	Non-pathogenic	HR-inducing
NIAB_21M3O1S5L1b_241334	SAMN46543949	PRJNA1217355	SRR32278491	PG2	PG2b&d	PG2d	7	PG2d-4	Sweet cherry Prunus avium cv. Sweetheart	2021	May	Southwest UK	Bagber Farm cherry orchard	Pathogenic	Pathogenic	HR-inducing
NIAB_21M3O1P1L1b_241335	SAMN46543950	PRJNA1217355	SRR32278490	PG2	PG2b&d	PG2b	258	NA	Sweet cherry Prunus avium cv. Penny	2021	May	Southwest UK	Bagber Farm cherry orchard	Not_tested	Not_tested	Not_tested
NIAB_21M3O1P2L1b_241336	SAMN46543951	PRJNA1217355	SRR32278488	PG2	PG2b&d	PG2b	165	NA	Sweet cherry Prunus avium cv. Penny	2021	May	Southwest UK	Bagber Farm cherry orchard	Non-pathogenic	Non-pathogenic	HR-inducing
NIAB_21M3O1P3L1a_241337	SAMN46543952	PRJNA1217355	SRR32278487	PG2	PG2b&d	PG2b	121	NA	Sweet cherry Prunus avium cv. Penny	2021	May	Southwest UK	Bagber Farm cherry orchard	Intermediate	Non-pathogenic	HR-inducing
NIAB_21M3O1P5L1b_241338	SAMN46543953	PRJNA1217355	SRR32278486	PG2	PG2b&d	PG2b	132	NA	Sweet cherry Prunus avium cv. Penny	2021	May	Southwest UK	Bagber Farm cherry orchard	Pathogenic	Non-pathogenic	HR-inducing
NIAB_21M3O1L1L2b_241339	SAMN46543954	PRJNA1217355	SRR32278485	PG2	PG2b&d	PG2b	26	NA	Sweet cherry Prunus avium cv. Lapins	2021	May	Southwest UK	Bagber Farm cherry orchard	Non-pathogenic	Non-pathogenic	HR-inducing
NIAB_21M3O1L2L1b_241340	SAMN46543955	PRJNA1217355	SRR32278484	Non-Ps	Non-Ps	Non-Ps	NA	NA	Sweet cherry Prunus avium cv. Lapins	2021	May	Southwest UK	Bagber Farm cherry orchard	Not_tested	Not_tested	Not_tested
NIAB_21M3O1L3L2a_241341	SAMN46543956	PRJNA1217355	SRR32278483	PG13a	PG13a	PG13a	199	NA	Sweet cherry Prunus avium cv. Lapins	2021	May	Southwest UK	Bagber Farm cherry orchard	Not_tested	Not_tested	Not_tested
NIAB_21M3O1L5L1b_241342	SAMN46543957	PRJNA1217355	SRR32278482	PG2	PG2b&d	PG2b	158	NA	Sweet cherry Prunus avium cv. Lapins	2021	May	Southwest UK	Bagber Farm cherry orchard	Non-pathogenic	Non-pathogenic	HR-inducing
NIAB_21M3O2S2L2a_241343	SAMN46543958	PRJNA1217355	SRR32278481	Non-Ps	Non-Ps	Non-Ps	NA	NA	Sweet cherry Prunus avium cv. Sweetheart	2021	May	Southwest UK	Whitehouse Farm cherry orchard	Not_tested	Not_tested	Not_tested
NIAB_21M3O2S3L2a_241344	SAMN46543959	PRJNA1217355	SRR32278480	Non-Ps	Non-Ps	Non-Ps	NA	NA	Sweet cherry Prunus avium cv. Sweetheart	2021	May	Southwest UK	Whitehouse Farm cherry orchard	Not_tested	Not_tested	Not_tested
NIAB_21M3O2S5L1b_241345	SAMN46543960	PRJNA1217355	SRR32278479	PG2	PG2b&d	PG2d	3	PG2d-1	Sweet cherry Prunus avium cv. Sweetheart	2021	May	Southwest UK	Whitehouse Farm cherry orchard	Pathogenic	Pathogenic	Pathogenic_water soaked lesions
NIAB_21M3O2S6L1b_241346	SAMN46543961	PRJNA1217355	SRR32278477	PG2	PG2b&d	PG2d	400	PG2d-5	Sweet cherry Prunus avium cv. Sweetheart	2021	May	Southwest UK	Whitehouse Farm cherry orchard	Pathogenic	Pathogenic	HR-inducing
NIAB_21M3O2L1L2a_241347	SAMN46543962	PRJNA1217355	SRR32278476	PG2	PG2b&d	PG2d	3	PG2d-1	Sweet cherry Prunus avium cv. Lapins	2021	May	Southwest UK	Whitehouse Farm cherry orchard	Pathogenic	Pathogenic	HR-inducing
NIAB_21M3O2L3L1b_241348	SAMN46543963	PRJNA1217355	SRR32278475	PG2	PG2b&d	PG2b	147	NA	Sweet cherry Prunus avium cv. Lapins	2021	May	Southwest UK	Whitehouse Farm cherry orchard	Intermediate	Non-pathogenic	HR-inducing
NIAB_21M3O2L4L1b_241349	SAMN46543964	PRJNA1217355	SRR32278474	PG2	PG2b&d	PG2b	52	NA	Sweet cherry Prunus avium cv. Lapins	2021	May	Southwest UK	Whitehouse Farm cherry orchard	Non-pathogenic	Non-pathogenic	HR-inducing
NIAB_21M3O2L6L2b_241350	SAMN46543965	PRJNA1217355	SRR32277988	PG2	PG2b&d	PG2b	218	NA	Sweet cherry Prunus avium cv. Lapins	2021	May	Southwest UK	Whitehouse Farm cherry orchard	Non-pathogenic	Non-pathogenic	HR-inducing
NIAB_21M3O2K1L2b_241351	SAMN46543966	PRJNA1217355	SRR32277987	PG2	PG2b&d	PG2d	3	PG2d-1	Sweet cherry Prunus avium cv. Kordia	2021	May	Southwest UK	Whitehouse Farm cherry orchard	Pathogenic	Non-pathogenic	HR-inducing
NIAB_21M3O2K2L1b_241352	SAMN46543967	PRJNA1217355	SRR32277986	PG2	PG2b&d	PG2b	124	NA	Sweet cherry Prunus avium cv. Kordia	2021	May	Southwest UK	Whitehouse Farm cherry orchard	Non-pathogenic	Non-pathogenic	Pathogenic_spreading necrotic lesions
NIAB_21M3O2K3L1a_241353	SAMN46543968	PRJNA1217355	SRR32277985	PG2	PG2b&d	PG2d	3	PG2d-1	Sweet cherry Prunus avium cv. Kordia	2021	May	Southwest UK	Whitehouse Farm cherry orchard	Pathogenic	Intermediate	HR-inducing
NIAB_21M3O2K5L1a_241354	SAMN46543969	PRJNA1217355	SRR32277984	PG2	PG2b&d	PG2b	382	NA	Sweet cherry Prunus avium cv. Kordia	2021	May	Southwest UK	Whitehouse Farm cherry orchard	Non-pathogenic	Non-pathogenic	HR-inducing
NIAB_21M4O1S1L1a_241355	SAMN46543970	PRJNA1217355	SRR32277983	Non-Ps	Non-Ps	Non-Ps	NA	NA	Sweet cherry Prunus avium cv. Sweetheart	2021	May	North UK	Castleton Fruit Ltd cherry orchard	Not_tested	Not_tested	Not_tested
NIAB_21M4O1S2S1a_241356	SAMN46543971	PRJNA1217355	SRR32277981	Non-Ps	Non-Ps	Non-Ps	NA	NA	Sweet cherry Prunus avium cv. Sweetheart	2021	May	North UK	Castleton Fruit Ltd cherry orchard	Not_tested	Not_tested	Not_tested
NIAB_21M4O1S4L2a_241357	SAMN46543972	PRJNA1217355	SRR32277980	Non-Ps	Non-Ps	Non-Ps	NA	NA	Sweet cherry Prunus avium cv. Sweetheart	2021	May	North UK	Castleton Fruit Ltd cherry orchard	Not_tested	Not_tested	Not_tested
NIAB_21M4O1S5L2a_241358	SAMN46543973	PRJNA1217355	SRR32277979	Non-Ps	Non-Ps	Non-Ps	NA	NA	Sweet cherry Prunus avium cv. Sweetheart	2021	May	North UK	Castleton Fruit Ltd cherry orchard	Not_tested	Not_tested	Not_tested
NIAB_21M4O1P1L1b_241359	SAMN46543974	PRJNA1217355	SRR32277978	PG13b	PG13c	PG13c	307	NA	Sweet cherry Prunus avium cv. Penny	2021	May	North UK	Castleton Fruit Ltd cherry orchard	Not_tested	Not_tested	Not_tested
NIAB_21M4O1P2L2b_241360	SAMN46543975	PRJNA1217355	SRR32277977	Non-Ps	Non-Ps	Non-Ps	NA	NA	Sweet cherry Prunus avium cv. Penny	2021	May	North UK	Castleton Fruit Ltd cherry orchard	Not_tested	Not_tested	Not_tested
NIAB_21M4O1P3L2a_241361	SAMN46543976	PRJNA1217355	SRR32277976	PG13a	PG13a	PG13a	352	NA	Sweet cherry Prunus avium cv. Penny	2021	May	North UK	Castleton Fruit Ltd cherry orchard	Non-pathogenic	Non-pathogenic	HR-inducing
NIAB_21M4O1P5L1b_241362	SAMN46543977	PRJNA1217355	SRR32277975	Non-Ps	Non-Ps	Non-Ps	NA	NA	Sweet cherry Prunus avium cv. Penny	2021	May	North UK	Castleton Fruit Ltd cherry orchard	Not_tested	Not_tested	Not_tested
NIAB_21M4O1L3L1b_241363	SAMN46543978	PRJNA1217355	SRR32277974	Non-Ps	Non-Ps	Non-Ps	NA	NA	Sweet cherry Prunus avium cv. Lapins	2021	May	North UK	Castleton Fruit Ltd cherry orchard	Not_tested	Not_tested	Not_tested
NIAB_21M4O1L4L1b_241364	SAMN46543979	PRJNA1217355	SRR32277973	Non-Ps	Non-Ps	Non-Ps	NA	NA	Sweet cherry Prunus avium cv. Lapins	2021	May	North UK	Castleton Fruit Ltd cherry orchard	Not_tested	Not_tested	Not_tested
NIAB_21M4O1L5L1b_241365	SAMN46543980	PRJNA1217355	SRR32277972	Non-Ps	Non-Ps	Non-Ps	NA	NA	Sweet cherry Prunus avium cv. Lapins	2021	May	North UK	Castleton Fruit Ltd cherry orchard	Not_tested	Not_tested	Not_tested
NIAB_21M4O1L6L1b_241366	SAMN46543981	PRJNA1217355	SRR32277970	Non-Ps	Non-Ps	Non-Ps	NA	NA	Sweet cherry Prunus avium cv. Lapins	2021	May	North UK	Castleton Fruit Ltd cherry orchard	Not_tested	Not_tested	Not_tested
NIAB_21M4O2S1L1b_241367	SAMN46543982	PRJNA1217355	SRR32277969	Non-Ps	Non-Ps	Non-Ps	NA	NA	Sweet cherry Prunus avium cv. Sweetheart	2021	May	North UK	Thomas Thomson cherry orchard	Not_tested	Not_tested	Not_tested
NIAB_21M4O2S4L2b_241368	SAMN46543983	PRJNA1217355	SRR32277968	Non-Ps	Non-Ps	Non-Ps	NA	NA	Sweet cherry Prunus avium cv. Sweetheart	2021	May	North UK	Thomas Thomson cherry orchard	Not_tested	Not_tested	Not_tested
NIAB_21M4O2S5L2a_241369	SAMN46543984	PRJNA1217355	SRR32277967	Non-Ps	Non-Ps	Non-Ps	NA	NA	Sweet cherry Prunus avium cv. Sweetheart	2021	May	North UK	Thomas Thomson cherry orchard	Not_tested	Not_tested	Not_tested
NIAB_21M4O2S6L1a_241370	SAMN46543985	PRJNA1217355	SRR32277966	Non-Ps	Non-Ps	Non-Ps	NA	NA	Sweet cherry Prunus avium cv. Sweetheart	2021	May	North UK	Thomas Thomson cherry orchard	Not_tested	Not_tested	Not_tested
NIAB_21M4O2K2L1a_241371	SAMN46543986	PRJNA1217355	SRR32277965	Non-Ps	Non-Ps	Non-Ps	NA	NA	Sweet cherry Prunus avium cv. Kordia	2021	May	North UK	Thomas Thomson cherry orchard	Not_tested	Not_tested	Not_tested
NIAB_21M4O2K4L1b_241372	SAMN46543987	PRJNA1217355	SRR32278254	Non-Ps	Non-Ps	Non-Ps	NA	NA	Sweet cherry Prunus avium cv. Kordia	2021	May	North UK	Thomas Thomson cherry orchard	Not_tested	Not_tested	Not_tested
NIAB_21M4O2K6L2a_241373	SAMN46543988	PRJNA1217355	SRR32278253	PG13b	PG13c	PG13c	154	NA	Sweet cherry Prunus avium cv. Kordia	2021	May	North UK	Thomas Thomson cherry orchard	Not_tested	Not_tested	Not_tested
NIAB_21M4O2L3L1a_241374	SAMN46543989	PRJNA1217355	SRR32278252	Non-Ps	Non-Ps	Non-Ps	NA	NA	Sweet cherry Prunus avium cv. Lapins	2021	May	North UK	Thomas Thomson cherry orchard	Not_tested	Not_tested	Not_tested
NIAB_21M4O2L5L1b_241375	SAMN46543990	PRJNA1217355	SRR32278251	Non-Ps	Non-Ps	Non-Ps	NA	NA	Sweet cherry Prunus avium cv. Lapins	2021	May	North UK	Thomas Thomson cherry orchard	Not_tested	Not_tested	Not_tested
NIAB_21M4O2L6L1b_241376	SAMN46543991	PRJNA1217355	SRR32278249	Non-Ps	Non-Ps	Non-Ps	NA	NA	Sweet cherry Prunus avium cv. Lapins	2021	May	North UK	Thomas Thomson cherry orchard	Not_tested	Not_tested	Not_tested
NIAB_21M4O3L1L2a_241377	SAMN46543992	PRJNA1217355	SRR32278248	Non-Ps	Non-Ps	Non-Ps	NA	NA	Sweet cherry Prunus avium cv. Lapins	2021	May	North UK	Peter Marshall & Co. cherry orchard	Not_tested	Not_tested	Not_tested
NIAB_21M4O3L2L1a_241378	SAMN46543993	PRJNA1217355	SRR32278247	Non-Ps	Non-Ps	Non-Ps	NA	NA	Sweet cherry Prunus avium cv. Lapins	2021	May	North UK	Peter Marshall & Co. cherry orchard	Not_tested	Not_tested	Not_tested
NIAB_21M4O3L3L1a_241379	SAMN46543994	PRJNA1217355	SRR32278246	Non-Ps	Non-Ps	Non-Ps	NA	NA	Sweet cherry Prunus avium cv. Lapins	2021	May	North UK	Peter Marshall & Co. cherry orchard	Not_tested	Not_tested	Not_tested
NIAB_21M4O3L5L1b_241380	SAMN46543995	PRJNA1217355	SRR32278245	Non-Ps	Non-Ps	Non-Ps	NA	NA	Sweet cherry Prunus avium cv. Lapins	2021	May	North UK	Peter Marshall & Co. cherry orchard	Not_tested	Not_tested	Not_tested
NIAB_21M4O3S2L2b_241381	SAMN46543996	PRJNA1217355	SRR32278244	Non-Ps	Non-Ps	Non-Ps	NA	NA	Sweet cherry Prunus avium cv. Sweetheart	2021	May	North UK	Peter Marshall & Co. cherry orchard	Not_tested	Not_tested	Not_tested
NIAB_21M4O3S3L2a_241382	SAMN46543997	PRJNA1217355	SRR32278243	Non-Ps	Non-Ps	Non-Ps	NA	NA	Sweet cherry Prunus avium cv. Sweetheart	2021	May	North UK	Peter Marshall & Co. cherry orchard	Not_tested	Not_tested	Not_tested
NIAB_21M4O3K3L2b_241383	SAMN46543998	PRJNA1217355	SRR32278242	Non-Ps	Non-Ps	Non-Ps	NA	NA	Sweet cherry Prunus avium cv. Kordia	2021	May	North UK	Peter Marshall & Co. cherry orchard	Not_tested	Not_tested	Not_tested
NIAB_21M4O3K4L1a_241384	SAMN46543999	PRJNA1217355	SRR32278241	Non-Ps	Non-Ps	Non-Ps	NA	NA	Sweet cherry Prunus avium cv. Kordia	2021	May	North UK	Peter Marshall & Co. cherry orchard	Not_tested	Not_tested	Not_tested
NIAB_21M4O3K5L1b_241385	SAMN46544000	PRJNA1217355	SRR32278240	Non-Ps	Non-Ps	Non-Ps	NA	NA	Sweet cherry Prunus avium cv. Kordia	2021	May	North UK	Peter Marshall & Co. cherry orchard	Not_tested	Not_tested	Not_tested
NIAB_21M4O3K6L1a_241386	SAMN46544001	PRJNA1217355	SRR32278237	Non-Ps	Non-Ps	Non-Ps	NA	NA	Sweet cherry Prunus avium cv. Kordia	2021	May	North UK	Peter Marshall & Co. cherry orchard	Not_tested	Not_tested	Not_tested
NIAB_21M3W1A1L1a_241387	SAMN46544002	PRJNA1217355	SRR32278236	Non-Ps	Non-Ps	Non-Ps	NA	NA	Wild cherry Prunus avium	2021	May	Southwest UK	Girdlers Coppice wild woodland	Not_tested	Not_tested	Not_tested
NIAB_21M3W1A4L2b_241388	SAMN46544003	PRJNA1217355	SRR32278235	Non-Ps	Non-Ps	Non-Ps	NA	NA	Wild cherry Prunus avium	2021	May	Southwest UK	Girdlers Coppice wild woodland	Not_tested	Not_tested	Not_tested
NIAB_21M3W1A5L1a_241389	SAMN46544004	PRJNA1217355	SRR32278234	Non-Ps	Non-Ps	Non-Ps	NA	NA	Wild cherry Prunus avium	2021	May	Southwest UK	Girdlers Coppice wild woodland	Not_tested	Not_tested	Not_tested
NIAB_21M3W1A6L2a_241390	SAMN46544005	PRJNA1217355	SRR32278233	Non-Ps	Non-Ps	Non-Ps	NA	NA	Wild cherry Prunus avium	2021	May	Southwest UK	Girdlers Coppice wild woodland	Not_tested	Not_tested	Not_tested
NIAB_21M3W1B5L2b_241391	SAMN46544006	PRJNA1217355	SRR32278232	Non-Ps	Non-Ps	Non-Ps	NA	NA	Blackthorn Prunus spinosa	2021	May	Southwest UK	Girdlers Coppice wild woodland	Not_tested	Not_tested	Not_tested
NIAB_21M3W1B1L1a_241392	SAMN46544007	PRJNA1217355	SRR32278231	Non-Ps	Non-Ps	Non-Ps	NA	NA	Blackthorn Prunus spinosa	2021	May	Southwest UK	Girdlers Coppice wild woodland	Not_tested	Not_tested	Not_tested
NIAB_21M3W1B6L1b_241393	SAMN46544008	PRJNA1217355	SRR32278229	Non-Ps	Non-Ps	Non-Ps	NA	NA	Blackthorn Prunus spinosa	2021	May	Southwest UK	Girdlers Coppice wild woodland	Not_tested	Not_tested	Not_tested
NIAB_21M3W1B3L2a_241394	SAMN46544009	PRJNA1217355	SRR32277715	Non-Ps	Non-Ps	Non-Ps	NA	NA	Blackthorn Prunus spinosa	2021	May	Southwest UK	Girdlers Coppice wild woodland	Not_tested	Not_tested	Not_tested
NIAB_21M3W1C4L1a_241395	SAMN46544010	PRJNA1217355	SRR32277714	Non-Ps	Non-Ps	Non-Ps	NA	NA	Wild plum Prunus cerasifera or Prunus domestica	2021	May	Southwest UK	Girdlers Coppice wild woodland	Not_tested	Not_tested	Not_tested
NIAB_21M3W1C2L2b_241396	SAMN46544011	PRJNA1217355	SRR32277712	Non-Ps	Non-Ps	Non-Ps	NA	NA	Wild plum Prunus cerasifera or Prunus domestica	2021	May	Southwest UK	Girdlers Coppice wild woodland	Not_tested	Not_tested	Not_tested
NIAB_21M3W1C1L1a_241397	SAMN46544012	PRJNA1217355	SRR32277711	Non-Ps	Non-Ps	Non-Ps	NA	NA	Wild plum Prunus cerasifera or Prunus domestica	2021	May	Southwest UK	Girdlers Coppice wild woodland	Not_tested	Not_tested	Not_tested
NIAB_21M3W1C5L1b_241398	SAMN46544013	PRJNA1217355	SRR32277710	Non-Ps	Non-Ps	Non-Ps	NA	NA	Wild plum Prunus cerasifera or Prunus domestica	2021	May	Southwest UK	Girdlers Coppice wild woodland	Not_tested	Not_tested	Not_tested
NIAB_21M3W1D4L1b_241399	SAMN46544014	PRJNA1217355	SRR32277709	Non-Ps	Non-Ps	Non-Ps	NA	NA	Hawthorn Crataegus monogyna	2021	May	Southwest UK	Girdlers Coppice wild woodland	Not_tested	Not_tested	Not_tested
NIAB_21M3W1D5L2a_241400	SAMN46544015	PRJNA1217355	SRR32277708	Non-Ps	Non-Ps	Non-Ps	NA	NA	Hawthorn Crataegus monogyna	2021	May	Southwest UK	Girdlers Coppice wild woodland	Not_tested	Not_tested	Not_tested
NIAB_21M3W1D6L1b_241401	SAMN46544016	PRJNA1217355	SRR32277707	Non-Ps	Non-Ps	Non-Ps	NA	NA	Hawthorn Crataegus monogyna	2021	May	Southwest UK	Girdlers Coppice wild woodland	Not_tested	Not_tested	Not_tested
NIAB_21M3W1D3L1b_241402	SAMN46544017	PRJNA1217355	SRR32277706	Non-Ps	Non-Ps	Non-Ps	NA	NA	Hawthorn Crataegus monogyna	2021	May	Southwest UK	Girdlers Coppice wild woodland	Not_tested	Not_tested	Not_tested
NIAB_21M3W1E6L2a_241403	SAMN46544018	PRJNA1217355	SRR32277705	Non-Ps	Non-Ps	Non-Ps	NA	NA	Wild strawberry Fragria vesca	2021	May	Southwest UK	Girdlers Coppice wild woodland	Not_tested	Not_tested	Not_tested
NIAB_21M3W1E5L2b_241404	SAMN46544019	PRJNA1217355	SRR32277704	Non-Ps	Non-Ps	Non-Ps	NA	NA	Wild strawberry Fragria vesca	2021	May	Southwest UK	Girdlers Coppice wild woodland	Not_tested	Not_tested	Not_tested
NIAB_21M3W1E1L1b_241405	SAMN46544020	PRJNA1217355	SRR32277703	Non-Ps	Non-Ps	Non-Ps	NA	NA	Wild strawberry Fragria vesca	2021	May	Southwest UK	Girdlers Coppice wild woodland	Not_tested	Not_tested	Not_tested
NIAB_21M3W1E3L2b_241406	SAMN46544021	PRJNA1217355	SRR32277701	Non-Ps	Non-Ps	Non-Ps	NA	NA	Wild strawberry Fragria vesca	2021	May	Southwest UK	Girdlers Coppice wild woodland	Not_tested	Not_tested	Not_tested
NIAB_21M3W1F6L1a_241407	SAMN46544022	PRJNA1217355	SRR32277700	Non-Ps	Non-Ps	Non-Ps	NA	NA	Ash Fraxinus excelsior	2021	May	Southwest UK	Girdlers Coppice wild woodland	Not_tested	Not_tested	Not_tested
NIAB_21M3W1F1L1a_241408	SAMN46544023	PRJNA1217355	SRR32277699	Non-Ps	Non-Ps	Non-Ps	NA	NA	Ash Fraxinus excelsior	2021	May	Southwest UK	Girdlers Coppice wild woodland	Not_tested	Not_tested	Not_tested
NIAB_21M3W1F5L1b_241409	SAMN46544024	PRJNA1217355	SRR32277698	Non-Ps	Non-Ps	Non-Ps	NA	NA	Ash Fraxinus excelsior	2021	May	Southwest UK	Girdlers Coppice wild woodland	Not_tested	Not_tested	Not_tested
NIAB_21M3W2A3L1b_241410	SAMN46544025	PRJNA1217355	SRR32277697	PG1	PG1a&b	PG1b	370	NA	Wild cherry Prunus avium	2021	May	Southwest UK	Black Rock-Cheddar Gorge wild woodland	Non-pathogenic	Non-pathogenic	HR-inducing
NIAB_21M3W2A1L1a_241411	SAMN46544026	PRJNA1217355	SRR32277696	PG1	PG1a&b	PG1b	42	NA	Wild cherry Prunus avium	2021	May	Southwest UK	Black Rock-Cheddar Gorge wild woodland	Non-pathogenic	Non-pathogenic	HR-inducing
NIAB_21M3W2A4L1b_241412	SAMN46544027	PRJNA1217355	SRR32277695	Non-Ps	Non-Ps	Non-Ps	NA	NA	Wild cherry Prunus avium	2021	May	Southwest UK	Black Rock-Cheddar Gorge wild woodland	Not_tested	Not_tested	Not_tested
NIAB_21M3W2A5L2a_241413	SAMN46544028	PRJNA1217355	SRR32277694	Non-Ps	Non-Ps	Non-Ps	NA	NA	Wild cherry Prunus avium	2021	May	Southwest UK	Black Rock-Cheddar Gorge wild woodland	Not_tested	Not_tested	Not_tested
NIAB_21M3W2B3L1a_241414	SAMN46544029	PRJNA1217355	SRR32277693	PG10	PG10a	PG10a	369	NA	Blackthorn Prunus spinosa	2021	May	Southwest UK	Black Rock-Cheddar Gorge wild woodland	Non-pathogenic	Non-pathogenic	HR-inducing
NIAB_21M3W2B1L2a_241415	SAMN46544030	PRJNA1217355	SRR32277692	PG1	PG1a&b	PG1a	353	NA	Blackthorn Prunus spinosa	2021	May	Southwest UK	Black Rock-Cheddar Gorge wild woodland	Non-pathogenic	Non-pathogenic	HR-inducing
NIAB_21M3W2B5L1a_241416	SAMN46544031	PRJNA1217355	SRR32277690	Non-Ps	Non-Ps	Non-Ps	NA	NA	Blackthorn Prunus spinosa	2021	May	Southwest UK	Black Rock-Cheddar Gorge wild woodland	Not_tested	Not_tested	Not_tested
NIAB_21M3W2B2L1a_241417	SAMN46544032	PRJNA1217355	SRR32278473	PG1	PG1a&b	PG1b	49	NA	Blackthorn Prunus spinosa	2021	May	Southwest UK	Black Rock-Cheddar Gorge wild woodland	Intermediate	Non-pathogenic	HR-inducing
NIAB_21M3W2C1L2b_241418	SAMN46544033	PRJNA1217355	SRR32278472	PG10	PG10a	PG10a	178	NA	Wild plum Prunus cerasifera or Prunus domestica	2021	May	Southwest UK	Black Rock-Cheddar Gorge wild woodland	Intermediate	Non-pathogenic	HR-inducing
NIAB_21M3W2C3L1b_241419	SAMN46544034	PRJNA1217355	SRR32278471	Non-Ps	Non-Ps	Non-Ps	NA	NA	Wild plum Prunus cerasifera or Prunus domestica	2021	May	Southwest UK	Black Rock-Cheddar Gorge wild woodland	Not_tested	Not_tested	Not_tested
NIAB_21M3W2C6L1a_241420	SAMN46544035	PRJNA1217355	SRR32278470	Non-Ps	Non-Ps	Non-Ps	NA	NA	Wild plum Prunus cerasifera or Prunus domestica	2021	May	Southwest UK	Black Rock-Cheddar Gorge wild woodland	Not_tested	Not_tested	Not_tested
NIAB_21M3W2C2L2a_241421	SAMN46544036	PRJNA1217355	SRR32278469	Non-Ps	Non-Ps	Non-Ps	NA	NA	Wild plum Prunus cerasifera or Prunus domestica	2021	May	Southwest UK	Black Rock-Cheddar Gorge wild woodland	Not_tested	Not_tested	Not_tested
NIAB_21M3W2D1L1a_241422	SAMN46544037	PRJNA1217355	SRR32278468	PG2	PG2b&d	PG2b	405	NA	Hawthorn Crataegus monogyna	2021	May	Southwest UK	Black Rock-Cheddar Gorge wild woodland	Pathogenic	Non-pathogenic	HR-inducing
NIAB_21M3W2D4L2a_241423	SAMN46544038	PRJNA1217355	SRR32278467	PG2	PG2b&d	PG2b	279	NA	Hawthorn Crataegus monogyna	2021	May	Southwest UK	Black Rock-Cheddar Gorge wild woodland	Pathogenic	Non-pathogenic	HR-inducing
NIAB_21M3W2D5L2a_241424	SAMN46544039	PRJNA1217355	SRR32278466	PG1	PG1a&b	PG1a	38	NA	Hawthorn Crataegus monogyna	2021	May	Southwest UK	Black Rock-Cheddar Gorge wild woodland	Intermediate	Non-pathogenic	HR-inducing
NIAB_21M3W2D6L1a_241425	SAMN46544040	PRJNA1217355	SRR32278465	PG2	PG2b&d	PG2b	262	NA	Hawthorn Crataegus monogyna	2021	May	Southwest UK	Black Rock-Cheddar Gorge wild woodland	Intermediate	Non-pathogenic	HR-inducing
NIAB_21M3W2E6L1a_241426	SAMN46544041	PRJNA1217355	SRR32278463	PG2	PG2b&d	PG2b	23	NA	Wild strawberry Fragria vesca	2021	May	Southwest UK	Black Rock-Cheddar Gorge wild woodland	Intermediate	Non-pathogenic	HR-inducing
NIAB_21M3W2E2L2a_241427	SAMN46544042	PRJNA1217355	SRR32278462	Non-Ps	Non-Ps	Non-Ps	NA	NA	Wild strawberry Fragria vesca	2021	May	Southwest UK	Black Rock-Cheddar Gorge wild woodland	Not_tested	Not_tested	Not_tested
NIAB_21M3W2E1L2b_241428	SAMN46544043	PRJNA1217355	SRR32278461	PG2	PG2c	PG2c	410	NA	Wild strawberry Fragria vesca	2021	May	Southwest UK	Black Rock-Cheddar Gorge wild woodland	Not_tested	Not_tested	Not_tested
NIAB_21M3W2E3L1a_241429	SAMN46544044	PRJNA1217355	SRR32278460	PG13a	PG13a	PG13a	415	NA	Wild strawberry Fragria vesca	2021	May	Southwest UK	Black Rock-Cheddar Gorge wild woodland	Not_tested	Not_tested	Not_tested
NIAB_21M3W2F2L2b_241430	SAMN46544045	PRJNA1217355	SRR32278459	Non-Ps	Non-Ps	Non-Ps	NA	NA	Ash Fraxinus excelsior	2021	May	Southwest UK	Black Rock-Cheddar Gorge wild woodland	Not_tested	Not_tested	Not_tested
NIAB_21M3W2F1L1a_241431	SAMN46544046	PRJNA1217355	SRR32278458	PG2	PG2b&d	PG2b	267	NA	Ash Fraxinus excelsior	2021	May	Southwest UK	Black Rock-Cheddar Gorge wild woodland	Pathogenic	Non-pathogenic	HR-inducing
NIAB_21M3W2F3L2a_241432	SAMN46544047	PRJNA1217355	SRR32278457	PG2	PG2b&d	PG2b	225	NA	Ash Fraxinus excelsior	2021	May	Southwest UK	Black Rock-Cheddar Gorge wild woodland	Pathogenic	Non-pathogenic	HR-inducing
NIAB_21M3W2F4L1a_241433	SAMN46544048	PRJNA1217355	SRR32278456	Non-Ps	Non-Ps	Non-Ps	NA	NA	Ash Fraxinus excelsior	2021	May	Southwest UK	Black Rock-Cheddar Gorge wild woodland	Not_tested	Not_tested	Not_tested
NIAB_21M4W1A2L1a_241434	SAMN46544049	PRJNA1217355	SRR32278455	Non-Ps	Non-Ps	Non-Ps	NA	NA	Wild cherry Prunus avium	2021	May	North UK	Hally Burton wild woodland	Not_tested	Not_tested	Not_tested
NIAB_21M4W1A4L2b_241435	SAMN46544050	PRJNA1217355	SRR32278454	Non-Ps	Non-Ps	Non-Ps	NA	NA	Wild cherry Prunus avium	2021	May	North UK	Hally Burton wild woodland	Not_tested	Not_tested	Not_tested
NIAB_21M4W1B6L2b_241436	SAMN46544051	PRJNA1217355	SRR32278452	PG1	PG1a&b	PG1b	431	NA	Blackthorn Prunus spinosa	2021	May	North UK	Hally Burton wild woodland	Non-pathogenic	Non-pathogenic	HR-inducing
NIAB_21M4W1B2L2b_241437	SAMN46544052	PRJNA1217355	SRR32278451	Non-Ps	Non-Ps	Non-Ps	NA	NA	Blackthorn Prunus spinosa	2021	May	North UK	Hally Burton wild woodland	Not_tested	Not_tested	Not_tested
NIAB_21M4W1C6L1a_241438	SAMN46544053	PRJNA1217355	SRR32278450	Non-Ps	Non-Ps	Non-Ps	NA	NA	Wild plum Prunus cerasifera or Prunus domestica	2021	May	North UK	Hally Burton wild woodland	Not_tested	Not_tested	Not_tested
NIAB_21M4W1C4L1b_241439	SAMN46544054	PRJNA1217355	SRR32278449	Non-Ps	Non-Ps	Non-Ps	NA	NA	Wild plum Prunus cerasifera or Prunus domestica	2021	May	North UK	Hally Burton wild woodland	Not_tested	Not_tested	Not_tested
NIAB_21M4W1D1L2b_241440	SAMN46544055	PRJNA1217355	SRR32277964	Non-Ps	Non-Ps	Non-Ps	NA	NA	Hawthorn Crataegus monogyna	2021	May	North UK	Hally Burton wild woodland	Not_tested	Not_tested	Not_tested
NIAB_21M4W1D3L1b_241441	SAMN46544056	PRJNA1217355	SRR32277963	Non-Ps	Non-Ps	Non-Ps	NA	NA	Hawthorn Crataegus monogyna	2021	May	North UK	Hally Burton wild woodland	Not_tested	Not_tested	Not_tested
NIAB_21M4W1E3L1a_241442	SAMN46544057	PRJNA1217355	SRR32277962	Non-Ps	Non-Ps	Non-Ps	NA	NA	Wild strawberry Fragria vesca	2021	May	North UK	Hally Burton wild woodland	Not_tested	Not_tested	Not_tested
NIAB_21M4W1E6L2b_241443	SAMN46544058	PRJNA1217355	SRR32277961	Non-Ps	Non-Ps	Non-Ps	NA	NA	Wild strawberry Fragria vesca	2021	May	North UK	Hally Burton wild woodland	Not_tested	Not_tested	Not_tested
NIAB_21M4W1E1L2b_241444	SAMN46544059	PRJNA1217355	SRR32277960	Non-Ps	Non-Ps	Non-Ps	NA	NA	Wild strawberry Fragria vesca	2021	May	North UK	Hally Burton wild woodland	Not_tested	Not_tested	Not_tested
NIAB_21M4W1E2L1a_241445	SAMN46544060	PRJNA1217355	SRR32277959	Non-Ps	Non-Ps	Non-Ps	NA	NA	Wild strawberry Fragria vesca	2021	May	North UK	Hally Burton wild woodland	Not_tested	Not_tested	Not_tested
NIAB_21M4W1F6L2a_241446	SAMN46544061	PRJNA1217355	SRR32277957	Non-Ps	Non-Ps	Non-Ps	NA	NA	Ash Fraxinus excelsior	2021	May	North UK	Hally Burton wild woodland	Not_tested	Not_tested	Not_tested
NIAB_21M4W1F5L1a_241447	SAMN46544062	PRJNA1217355	SRR32277956	Non-Ps	Non-Ps	Non-Ps	NA	NA	Ash Fraxinus excelsior	2021	May	North UK	Hally Burton wild woodland	Not_tested	Not_tested	Not_tested
NIAB_21M4W1F4L1a_241448	SAMN46544063	PRJNA1217355	SRR32277955	Non-Ps	Non-Ps	Non-Ps	NA	NA	Ash Fraxinus excelsior	2021	May	North UK	Hally Burton wild woodland	Not_tested	Not_tested	Not_tested
NIAB_21M4W1F3L1a_241449	SAMN46544064	PRJNA1217355	SRR32277954	Non-Ps	Non-Ps	Non-Ps	NA	NA	Ash Fraxinus excelsior	2021	May	North UK	Hally Burton wild woodland	Not_tested	Not_tested	Not_tested
NIAB_21M4W2A3L2b_241450	SAMN46544065	PRJNA1217355	SRR32277953	Non-Ps	Non-Ps	Non-Ps	NA	NA	Wild cherry Prunus avium	2021	May	North UK	Westfield wild woodland	Not_tested	Not_tested	Not_tested
NIAB_21M4W2A4L1b_241451	SAMN46544066	PRJNA1217355	SRR32277952	Non-Ps	Non-Ps	Non-Ps	NA	NA	Wild cherry Prunus avium	2021	May	North UK	Westfield wild woodland	Not_tested	Not_tested	Not_tested
NIAB_21M4W2A5L2a_241452	SAMN46544067	PRJNA1217355	SRR32277951	Non-Ps	Non-Ps	Non-Ps	NA	NA	Wild cherry Prunus avium	2021	May	North UK	Westfield wild woodland	Not_tested	Not_tested	Not_tested
NIAB_21M4W2A6L2b_241453	SAMN46544068	PRJNA1217355	SRR32277950	Non-Ps	Non-Ps	Non-Ps	NA	NA	Wild cherry Prunus avium	2021	May	North UK	Westfield wild woodland	Not_tested	Not_tested	Not_tested
NIAB_21M4W2B1L1b_241454	SAMN46544069	PRJNA1217355	SRR32277949	Non-Ps	Non-Ps	Non-Ps	NA	NA	Blackthorn Prunus spinosa	2021	May	North UK	Westfield wild woodland	Not_tested	Not_tested	Not_tested
NIAB_21M4W2B2L2a_241455	SAMN46544070	PRJNA1217355	SRR32277948	Non-Ps	Non-Ps	Non-Ps	NA	NA	Blackthorn Prunus spinosa	2021	May	North UK	Westfield wild woodland	Not_tested	Not_tested	Not_tested
NIAB_21M4W2B3L1a_241456	SAMN46544071	PRJNA1217355	SRR32277946	Non-Ps	Non-Ps	Non-Ps	NA	NA	Blackthorn Prunus spinosa	2021	May	North UK	Westfield wild woodland	Not_tested	Not_tested	Not_tested
NIAB_21M4W2B6L2a_241457	SAMN46544072	PRJNA1217355	SRR32277945	Non-Ps	Non-Ps	Non-Ps	NA	NA	Blackthorn Prunus spinosa	2021	May	North UK	Westfield wild woodland	Not_tested	Not_tested	Not_tested
NIAB_21M4W2C2L2b_241458	SAMN46544073	PRJNA1217355	SRR32277944	PG2	PG2b&d	PG2b	321	NA	Wild plum Prunus cerasifera or Prunus domestica	2021	May	North UK	Westfield wild woodland	Non-pathogenic	Non-pathogenic	HR-inducing
NIAB_21M4W2C1L2a_241459	SAMN46544074	PRJNA1217355	SRR32277943	Non-Ps	Non-Ps	Non-Ps	NA	NA	Wild plum Prunus cerasifera or Prunus domestica	2021	May	North UK	Westfield wild woodland	Not_tested	Not_tested	Not_tested
NIAB_21M4W2C5L1a_241460	SAMN46544075	PRJNA1217355	SRR32277942	Non-Ps	Non-Ps	Non-Ps	NA	NA	Wild plum Prunus cerasifera or Prunus domestica	2021	May	North UK	Westfield wild woodland	Not_tested	Not_tested	Not_tested
NIAB_21M4W2C3L1a_241461	SAMN46544076	PRJNA1217355	SRR32277941	Non-Ps	Non-Ps	Non-Ps	NA	NA	Wild plum Prunus cerasifera or Prunus domestica	2021	May	North UK	Westfield wild woodland	Not_tested	Not_tested	Not_tested
NIAB_21M4W2D6L1b_241462	SAMN46544077	PRJNA1217355	SRR32277940	Non-Ps	Non-Ps	Non-Ps	NA	NA	Hawthorn Crataegus monogyna	2021	May	North UK	Westfield wild woodland	Not_tested	Not_tested	Not_tested
NIAB_21M4W2D1L2b_241463	SAMN46544078	PRJNA1217355	SRR32277939	Non-Ps	Non-Ps	Non-Ps	NA	NA	Hawthorn Crataegus monogyna	2021	May	North UK	Westfield wild woodland	Not_tested	Not_tested	Not_tested
NIAB_21M4W2E5L1b_241464	SAMN46544079	PRJNA1217355	SRR32277938	Non-Ps	Non-Ps	Non-Ps	NA	NA	Wild strawberry Fragria vesca	2021	May	North UK	Westfield wild woodland	Not_tested	Not_tested	Not_tested
NIAB_21M4W2F1L1a_241465	SAMN46544080	PRJNA1217355	SRR32278230	Non-Ps	Non-Ps	Non-Ps	NA	NA	Ash Fraxinus excelsior	2021	May	North UK	Westfield wild woodland	Not_tested	Not_tested	Not_tested
NIAB_22M3W1A3L1a_241611	SAMN46544081	PRJNA1217355	SRR32278227	Non-Ps	Non-Ps	Non-Ps	NA	NA	Wild cherry Prunus avium	2022	May	Southwest UK	Girdlers Coppice wild woodland	Not_tested	Not_tested	Not_tested
NIAB_21S1O1S1L2b_241809	SAMN46544082	PRJNA1217355	SRR32278226	Non-Ps	Non-Ps	Non-Ps	NA	NA	Sweet cherry Prunus avium cv. Sweetheart	2021	September	Southeast UK	F.W Mansfield & Son cherry orchard	Not_tested	Not_tested	Not_tested
NIAB_21S1O1S2L2b_241810	SAMN46544083	PRJNA1217355	SRR32278225	PG2	PG2b&d	PG2d	3	PG2d-1	Sweet cherry Prunus avium cv. Sweetheart	2021	September	Southeast UK	F.W Mansfield & Son cherry orchard	Pathogenic	Pathogenic	HR-inducing
NIAB_21S1O1S4L2b_241811	SAMN46544084	PRJNA1217355	SRR32278224	PG7b	PG7b	PG7b	254	NA	Sweet cherry Prunus avium cv. Sweetheart	2021	September	Southeast UK	F.W Mansfield & Son cherry orchard	Intermediate	Non-pathogenic	Non-pathogenic
NIAB_21S1O1S6L1b_241812	SAMN46544085	PRJNA1217355	SRR32278223	PG2	PG2b&d	PG2d	17	PG2d-3	Sweet cherry Prunus avium cv. Sweetheart	2021	September	Southeast UK	F.W Mansfield & Son cherry orchard	Pathogenic	Pathogenic	HR-inducing
NIAB_21S1O1P2L1a_241813	SAMN46544086	PRJNA1217355	SRR32278222	Non-Ps	Non-Ps	Non-Ps	NA	NA	Sweet cherry Prunus avium cv. Penny	2021	September	Southeast UK	F.W Mansfield & Son cherry orchard	Not_tested	Not_tested	Not_tested
NIAB_21S1O1P4L1b_241814	SAMN46544087	PRJNA1217355	SRR32278221	PG2	PG2b&d	PG2d	17	PG2d-3	Sweet cherry Prunus avium cv. Penny	2021	September	Southeast UK	F.W Mansfield & Son cherry orchard	Pathogenic	Unknown	HR-inducing
NIAB_21S1O1P5L2b_241815	SAMN46544088	PRJNA1217355	SRR32278220	PG7b	PG7b	PG7b	41	NA	Sweet cherry Prunus avium cv. Penny	2021	September	Southeast UK	F.W Mansfield & Son cherry orchard	Non-pathogenic	Non-pathogenic	HR-inducing
NIAB_21S1O1P6L2b_241816	SAMN46544089	PRJNA1217355	SRR32278219	PG2	PG2b&d	PG2d	17	PG2d-3	Sweet cherry Prunus avium cv. Penny	2021	September	Southeast UK	F.W Mansfield & Son cherry orchard	Pathogenic	Pathogenic	HR-inducing
NIAB_21S1O1K1L2a_241817	SAMN46544090	PRJNA1217355	SRR32278218	PG2	PG2b&d	PG2d	17	PG2d-3	Sweet cherry Prunus avium cv. Kordia	2021	September	Southeast UK	F.W Mansfield & Son cherry orchard	Pathogenic	Pathogenic	HR-inducing
NIAB_21S1O1K4L1a_241818	SAMN46544091	PRJNA1217355	SRR32278216	PG2	PG2b&d	PG2d	3	PG2d-1	Sweet cherry Prunus avium cv. Kordia	2021	September	Southeast UK	F.W Mansfield & Son cherry orchard	Pathogenic	Pathogenic	HR-inducing
NIAB_21S1O1K5L2a_241819	SAMN46544092	PRJNA1217355	SRR32278215	PG2	PG2b&d	PG2d	17	PG2d-3	Sweet cherry Prunus avium cv. Kordia	2021	September	Southeast UK	F.W Mansfield & Son cherry orchard	Pathogenic	Pathogenic	HR-inducing
NIAB_21S1O1K6L1a_241820	SAMN46544093	PRJNA1217355	SRR32278214	PG2	PG2b&d	PG2d	17	PG2d-3	Sweet cherry Prunus avium cv. Kordia	2021	September	Southeast UK	F.W Mansfield & Son cherry orchard	Pathogenic	Pathogenic	HR-inducing
NIAB_21S1O2S1L1b_241821	SAMN46544094	PRJNA1217355	SRR32278213	Non-Ps	Non-Ps	Non-Ps	NA	NA	Sweet cherry Prunus avium cv. Sweetheart	2021	September	Southeast UK	AC Hulme & Sons cherry orchard	Not_tested	Not_tested	Not_tested
NIAB_21S1O2S2L1b_241822	SAMN46544095	PRJNA1217355	SRR32278212	PG2	PG2b&d	PG2d	3	PG2d-1	Sweet cherry Prunus avium cv. Sweetheart	2021	September	Southeast UK	AC Hulme & Sons cherry orchard	Pathogenic	Pathogenic	HR-inducing
NIAB_21S1O2S4L1a_241823	SAMN46544096	PRJNA1217355	SRR32278211	PG2	PG2b&d	PG2d	344	PG2d-8	Sweet cherry Prunus avium cv. Sweetheart	2021	September	Southeast UK	AC Hulme & Sons cherry orchard	Pathogenic	Non-pathogenic	HR-inducing
NIAB_21S1O2S6L1a_241824	SAMN46544097	PRJNA1217355	SRR32278210	PG2	PG2b&d	PG2d	3	PG2d-1	Sweet cherry Prunus avium cv. Sweetheart	2021	September	Southeast UK	AC Hulme & Sons cherry orchard	Not_tested	Not_tested	Not_tested
NIAB_21S1O2P1L1a_241825	SAMN46544098	PRJNA1217355	SRR32278209	PG2	PG2b&d	PG2b	89	NA	Sweet cherry Prunus avium cv. Penny	2021	September	Southeast UK	AC Hulme & Sons cherry orchard	Pathogenic	Non-pathogenic	HR-inducing
NIAB_21S1O2P4L2b_241826	SAMN46544099	PRJNA1217355	SRR32278208	PG2	PG2b&d	PG2d	3	PG2d-1	Sweet cherry Prunus avium cv. Penny	2021	September	Southeast UK	AC Hulme & Sons cherry orchard	Unknown	Pathogenic	HR-inducing
NIAB_21S1O2P5L2b_241827	SAMN46544100	PRJNA1217355	SRR32278207	PG2	PG2b&d	PG2d	17	PG2d-3	Sweet cherry Prunus avium cv. Penny	2021	September	Southeast UK	AC Hulme & Sons cherry orchard	Unknown	Pathogenic	HR-inducing
NIAB_21S1O2P6L2a_241828	SAMN46544101	PRJNA1217355	SRR32277689	PG2	PG2b&d	PG2d	3	PG2d-1	Sweet cherry Prunus avium cv. Penny	2021	September	Southeast UK	AC Hulme & Sons cherry orchard	Pathogenic	Pathogenic	HR-inducing
NIAB_21S1O2K2L2a_241829	SAMN46544102	PRJNA1217355	SRR32277688	PG2	PG2b&d	PG2d	3	PG2d-1	Sweet cherry Prunus avium cv. Kordia	2021	September	Southeast UK	AC Hulme & Sons cherry orchard	Pathogenic	Pathogenic	HR-inducing
NIAB_21S1O2K3L1a_241830	SAMN46544103	PRJNA1217355	SRR32277687	PG2	PG2b&d	PG2d	3	PG2d-1	Sweet cherry Prunus avium cv. Kordia	2021	September	Southeast UK	AC Hulme & Sons cherry orchard	Pathogenic	Pathogenic	HR-inducing
NIAB_21S1O2K5L2b_241831	SAMN46544104	PRJNA1217355	SRR32277686	PG2	PG2b&d	PG2d	3	PG2d-1	Sweet cherry Prunus avium cv. Kordia	2021	September	Southeast UK	AC Hulme & Sons cherry orchard	Pathogenic	Pathogenic	HR-inducing
NIAB_21S1O2K6L1b_241832	SAMN46544105	PRJNA1217355	SRR32277685	PG2	PG2b&d	PG2d	3	PG2d-1	Sweet cherry Prunus avium cv. Kordia	2021	September	Southeast UK	AC Hulme & Sons cherry orchard	Pathogenic	Pathogenic	HR-inducing
NIAB_21S1O3S1L1a_241833	SAMN46544106	PRJNA1217355	SRR32277684	Non-Ps	Non-Ps	Non-Ps	NA	NA	Sweet cherry Prunus avium cv. Sweetheart	2021	September	Southeast UK	Mount Ephraim Farm cherry orchard	Not_tested	Not_tested	Not_tested
NIAB_21S1O3S3L1a_241834	SAMN46544107	PRJNA1217355	SRR32277683	Non-Ps	Non-Ps	Non-Ps	NA	NA	Sweet cherry Prunus avium cv. Sweetheart	2021	September	Southeast UK	Mount Ephraim Farm cherry orchard	Not_tested	Not_tested	Not_tested
NIAB_21S1O3S4L1a_241835	SAMN46544108	PRJNA1217355	SRR32277682	PG13a	PG13a	PG13a	217	NA	Sweet cherry Prunus avium cv. Sweetheart	2021	September	Southeast UK	Mount Ephraim Farm cherry orchard	Not_tested	Not_tested	Not_tested
NIAB_21S1O3S5L1b_241836	SAMN46544109	PRJNA1217355	SRR32277681	PG2	PG2b&d	PG2d	86	PG2d-2	Sweet cherry Prunus avium cv. Sweetheart	2021	September	Southeast UK	Mount Ephraim Farm cherry orchard	Not_tested	Not_tested	Not_tested
NIAB_21S1O3L2L2b_241837	SAMN46544110	PRJNA1217355	SRR32277680	Non-Ps	Non-Ps	Non-Ps	NA	NA	Sweet cherry Prunus avium cv. Lapins	2021	September	Southeast UK	Mount Ephraim Farm cherry orchard	Not_tested	Not_tested	Not_tested
NIAB_21S1O3L4L1b_241838	SAMN46544111	PRJNA1217355	SRR32277678	PG7b	PG7b	PG7b	408	NA	Sweet cherry Prunus avium cv. Lapins	2021	September	Southeast UK	Mount Ephraim Farm cherry orchard	Intermediate	Pathogenic	HR-inducing
NIAB_21S1O3L5L1a_241839	SAMN46544112	PRJNA1217355	SRR32277677	Non-Ps	Non-Ps	Non-Ps	NA	NA	Sweet cherry Prunus avium cv. Lapins	2021	September	Southeast UK	Mount Ephraim Farm cherry orchard	Not_tested	Not_tested	Not_tested
NIAB_21S1O3K2L1a_241840	SAMN46544113	PRJNA1217355	SRR32277676	Non-Ps	Non-Ps	Non-Ps	NA	NA	Sweet cherry Prunus avium cv. Kordia	2021	September	Southeast UK	Mount Ephraim Farm cherry orchard	Not_tested	Not_tested	Not_tested
NIAB_21S1O3K6L1b_241841	SAMN46544114	PRJNA1217355	SRR32277675	PG2	PG2c	PG2c	146	NA	Sweet cherry Prunus avium cv. Kordia	2021	September	Southeast UK	Mount Ephraim Farm cherry orchard	Not_tested	Not_tested	Not_tested
NIAB_21S1W1A1L2b_241842	SAMN46544115	PRJNA1217355	SRR32277674	PG13a	PG13a	PG13a	329	NA	Wild cherry Prunus avium	2021	September	Southeast UK	Hamlet wild woodland	Non-pathogenic	Non-pathogenic	Non-pathogenic
NIAB_21S1W1A2L1a_241843	SAMN46544116	PRJNA1217355	SRR32277673	Non-Ps	Non-Ps	Non-Ps	NA	NA	Wild cherry Prunus avium	2021	September	Southeast UK	Hamlet wild woodland	Not_tested	Not_tested	Not_tested
NIAB_21S1W1A4L1b_241844	SAMN46544117	PRJNA1217355	SRR32277672	Non-Ps	Non-Ps	Non-Ps	NA	NA	Wild cherry Prunus avium	2021	September	Southeast UK	Hamlet wild woodland	Not_tested	Not_tested	Not_tested
NIAB_21S1W1A6L1a_241845	SAMN46544118	PRJNA1217355	SRR32277671	Non-Ps	Non-Ps	Non-Ps	NA	NA	Wild cherry Prunus avium	2021	September	Southeast UK	Hamlet wild woodland	Not_tested	Not_tested	Not_tested
NIAB_21S1W1B4L2b_241846	SAMN46544119	PRJNA1217355	SRR32277670	PG2	PG2b&d	PG2b	189	NA	Blackthorn Prunus spinosa	2021	September	Southeast UK	Hamlet wild woodland	Intermediate	Pathogenic	HR-inducing
NIAB_21S1W1B5L1b_241847	SAMN46544120	PRJNA1217355	SRR32277669	Non-Ps	Non-Ps	Non-Ps	NA	NA	Blackthorn Prunus spinosa	2021	September	Southeast UK	Hamlet wild woodland	Not_tested	Not_tested	Not_tested
NIAB_21S1W1C1L1a_241848	SAMN46544121	PRJNA1217355	SRR32277667	Non-Ps	Non-Ps	Non-Ps	NA	NA	Wild plum Prunus cerasifera or Prunus domestica	2021	September	Southeast UK	Hamlet wild woodland	Not_tested	Not_tested	Not_tested
NIAB_21S1W1C3L2a_241849	SAMN46544122	PRJNA1217355	SRR32277666	PG2	PG2b&d	PG2d	317	PG2d-7	Wild plum Prunus cerasifera or Prunus domestica	2021	September	Southeast UK	Hamlet wild woodland	Non-pathogenic	Non-pathogenic	HR-inducing
NIAB_21S1W1C4L2b_241850	SAMN46544123	PRJNA1217355	SRR32278448	Non-Ps	Non-Ps	Non-Ps	NA	NA	Wild plum Prunus cerasifera or Prunus domestica	2021	September	Southeast UK	Hamlet wild woodland	Not_tested	Not_tested	Not_tested
NIAB_21S1W1C6L2a_241851	SAMN46544124	PRJNA1217355	SRR32278447	PG13a	PG13a	PG13a	257	NA	Wild plum Prunus cerasifera or Prunus domestica	2021	September	Southeast UK	Hamlet wild woodland	Not_tested	Not_tested	Not_tested
NIAB_21S1W1D1L2a_241852	SAMN46544125	PRJNA1217355	SRR32278446	PG13a	PG13a	PG13a	250	NA	Hawthorn Crataegus monogyna	2021	September	Southeast UK	Hamlet wild woodland	Not_tested	Not_tested	Not_tested
NIAB_21S1W1D3L2a_241853	SAMN46544126	PRJNA1217355	SRR32278445	Non-Ps	Non-Ps	Non-Ps	NA	NA	Hawthorn Crataegus monogyna	2021	September	Southeast UK	Hamlet wild woodland	Not_tested	Not_tested	Not_tested
NIAB_21S1W1D5L1b_241854	SAMN46544127	PRJNA1217355	SRR32278444	PG2	PG2b&d	PG2b	377	NA	Hawthorn Crataegus monogyna	2021	September	Southeast UK	Hamlet wild woodland	Intermediate	Non-pathogenic	HR-inducing
NIAB_21S1W1D6L1b_241855	SAMN46544128	PRJNA1217355	SRR32278443	Non-Ps	Non-Ps	Non-Ps	NA	NA	Hawthorn Crataegus monogyna	2021	September	Southeast UK	Hamlet wild woodland	Not_tested	Not_tested	Not_tested
NIAB_21S1W1E1L2b_241856	SAMN46544129	PRJNA1217355	SRR32278442	Non-Ps	Non-Ps	Non-Ps	NA	NA	Wild strawberry Fragria vesca	2021	September	Southeast UK	Hamlet wild woodland	Not_tested	Not_tested	Not_tested
NIAB_21S1W1E4L1b_241857	SAMN46544130	PRJNA1217355	SRR32278441	Non-Ps	Non-Ps	Non-Ps	NA	NA	Wild strawberry Fragria vesca	2021	September	Southeast UK	Hamlet wild woodland	Not_tested	Not_tested	Not_tested
NIAB_21S1W1E5L1b_241858	SAMN46544131	PRJNA1217355	SRR32278439	Non-Ps	Non-Ps	Non-Ps	NA	NA	Wild strawberry Fragria vesca	2021	September	Southeast UK	Hamlet wild woodland	Not_tested	Not_tested	Not_tested
NIAB_21S1W1F1L2b_241859	SAMN46544132	PRJNA1217355	SRR32278438	Non-Ps	Non-Ps	Non-Ps	NA	NA	Ash Fraxinus excelsior	2021	September	Southeast UK	Hamlet wild woodland	Not_tested	Not_tested	Not_tested
NIAB_21S1W1F2L1b_241860	SAMN46544133	PRJNA1217355	SRR32278437	Non-Ps	Non-Ps	Non-Ps	NA	NA	Ash Fraxinus excelsior	2021	September	Southeast UK	Hamlet wild woodland	Not_tested	Not_tested	Not_tested
NIAB_21S1W1F3L2a_241861	SAMN46544134	PRJNA1217355	SRR32278436	Non-Ps	Non-Ps	Non-Ps	NA	NA	Ash Fraxinus excelsior	2021	September	Southeast UK	Hamlet wild woodland	Not_tested	Not_tested	Not_tested
NIAB_21S1W1F5L1a_241862	SAMN46544135	PRJNA1217355	SRR32278435	Non-Ps	Non-Ps	Non-Ps	NA	NA	Ash Fraxinus excelsior	2021	September	Southeast UK	Hamlet wild woodland	Not_tested	Not_tested	Not_tested
NIAB_21S1W2A1L1b_241863	SAMN46544136	PRJNA1217355	SRR32278434	Non-Ps	Non-Ps	Non-Ps	NA	NA	Wild cherry Prunus avium	2021	September	Southeast UK	Saxton & Cages wild woodland	Not_tested	Not_tested	Not_tested
NIAB_21S1W2A2L2b_241864	SAMN46544137	PRJNA1217355	SRR32278433	Non-Ps	Non-Ps	Non-Ps	NA	NA	Wild cherry Prunus avium	2021	September	Southeast UK	Saxton & Cages wild woodland	Not_tested	Not_tested	Not_tested
NIAB_21S1W2A4L1b_241865	SAMN46544138	PRJNA1217355	SRR32278432	Non-Ps	Non-Ps	Non-Ps	NA	NA	Wild cherry Prunus avium	2021	September	Southeast UK	Saxton & Cages wild woodland	Not_tested	Not_tested	Not_tested
NIAB_21S1W2A5L1b_241866	SAMN46544139	PRJNA1217355	SRR32278431	Non-Ps	Non-Ps	Non-Ps	NA	NA	Wild cherry Prunus avium	2021	September	Southeast UK	Saxton & Cages wild woodland	Not_tested	Not_tested	Not_tested
NIAB_21S1W2B3L1a_241867	SAMN46544140	PRJNA1217355	SRR32278430	Non-Ps	Non-Ps	Non-Ps	NA	NA	Blackthorn Prunus spinosa	2021	September	Southeast UK	Saxton & Cages wild woodland	Not_tested	Not_tested	Not_tested
NIAB_21S1W2B4L1b_241868	SAMN46544141	PRJNA1217355	SRR32278428	PG2	PG2b&d	PG2d	174	PG2d-14	Blackthorn Prunus spinosa	2021	September	Southeast UK	Saxton & Cages wild woodland	Not_tested	Not_tested	Not_tested
NIAB_21S1W2B5L2a_241869	SAMN46544142	PRJNA1217355	SRR32278427	Non-Ps	Non-Ps	Non-Ps	NA	NA	Blackthorn Prunus spinosa	2021	September	Southeast UK	Saxton & Cages wild woodland	Not_tested	Not_tested	Not_tested
NIAB_21S1W2B6L1a_241870	SAMN46544143	PRJNA1217355	SRR32278426	Non-Ps	Non-Ps	Non-Ps	NA	NA	Blackthorn Prunus spinosa	2021	September	Southeast UK	Saxton & Cages wild woodland	Not_tested	Not_tested	Not_tested
NIAB_21S1W2C1L2b_241871	SAMN46544144	PRJNA1217355	SRR32278425	Non-Ps	Non-Ps	Non-Ps	NA	NA	Wild plum Prunus cerasifera or Prunus domestica	2021	September	Southeast UK	Saxton & Cages wild woodland	Not_tested	Not_tested	Not_tested
NIAB_21S1W2C2L1a_241872	SAMN46544145	PRJNA1217355	SRR32277937	Non-Ps	Non-Ps	Non-Ps	NA	NA	Wild plum Prunus cerasifera or Prunus domestica	2021	September	Southeast UK	Saxton & Cages wild woodland	Not_tested	Not_tested	Not_tested
NIAB_21S1W2C3L1b_241873	SAMN46544146	PRJNA1217355	SRR32277936	Non-Ps	Non-Ps	Non-Ps	NA	NA	Wild plum Prunus cerasifera or Prunus domestica	2021	September	Southeast UK	Saxton & Cages wild woodland	Not_tested	Not_tested	Not_tested
NIAB_21S1W2E2L1b_241874	SAMN46544147	PRJNA1217355	SRR32277935	Non-Ps	Non-Ps	Non-Ps	NA	NA	Wild strawberry Fragria vesca	2021	September	Southeast UK	Saxton & Cages wild woodland	Not_tested	Not_tested	Not_tested
NIAB_21S1W2E3L2b_241875	SAMN46544148	PRJNA1217355	SRR32277934	Non-Ps	Non-Ps	Non-Ps	NA	NA	Wild strawberry Fragria vesca	2021	September	Southeast UK	Saxton & Cages wild woodland	Not_tested	Not_tested	Not_tested
NIAB_21S1W2E5L2b_241876	SAMN46544149	PRJNA1217355	SRR32277933	Non-Ps	Non-Ps	Non-Ps	NA	NA	Wild strawberry Fragria vesca	2021	September	Southeast UK	Saxton & Cages wild woodland	Not_tested	Not_tested	Not_tested
NIAB_21S1W2F3L1a_241877	SAMN46544150	PRJNA1217355	SRR32277932	PG13a	PG13a	PG13a	293	NA	Ash Fraxinus excelsior	2021	September	Southeast UK	Saxton & Cages wild woodland	Not_tested	Not_tested	Not_tested
NIAB_21S1W2F5L1a_241878	SAMN46544151	PRJNA1217355	SRR32277930	PG13a	PG13a	PG13a	8	NA	Ash Fraxinus excelsior	2021	September	Southeast UK	Saxton & Cages wild woodland	Not_tested	Not_tested	Not_tested
NIAB_21S1W2F6L1a_241879	SAMN46544152	PRJNA1217355	SRR32277929	PG13a	PG13a	PG13a	318	NA	Ash Fraxinus excelsior	2021	September	Southeast UK	Saxton & Cages wild woodland	Not_tested	Not_tested	Not_tested
NIAB_21S2O1K2L1b_241880	SAMN46544153	PRJNA1217355	SRR32277928	Non-Ps	Non-Ps	Non-Ps	NA	NA	Sweet cherry Prunus avium cv. Kordia	2021	September	WestMidlands UK	Haygrove Ltd cherry orchard	Not_tested	Not_tested	Not_tested
NIAB_21S2O1K4L2b_241881	SAMN46544154	PRJNA1217355	SRR32277927	PG7b	PG7b	PG7b	111	NA	Sweet cherry Prunus avium cv. Kordia	2021	September	WestMidlands UK	Haygrove Ltd cherry orchard	Non-pathogenic	Unknown	Non-pathogenic
NIAB_21S2O1K5L2a_241882	SAMN46544155	PRJNA1217355	SRR32277926	Non-Ps	Non-Ps	Non-Ps	NA	NA	Sweet cherry Prunus avium cv. Kordia	2021	September	WestMidlands UK	Haygrove Ltd cherry orchard	Not_tested	Not_tested	Not_tested
NIAB_21S2O1K6L2a_241883	SAMN46544156	PRJNA1217355	SRR32277925	Non-Ps	Non-Ps	Non-Ps	NA	NA	Sweet cherry Prunus avium cv. Kordia	2021	September	WestMidlands UK	Haygrove Ltd cherry orchard	Not_tested	Not_tested	Not_tested
NIAB_21S2O1P1L2a_241884	SAMN46544157	PRJNA1217355	SRR32277924	Non-Ps	Non-Ps	Non-Ps	NA	NA	Sweet cherry Prunus avium cv. Penny	2021	September	WestMidlands UK	Haygrove Ltd cherry orchard	Not_tested	Not_tested	Not_tested
NIAB_21S2O1P2L1a_241885	SAMN46544158	PRJNA1217355	SRR32277923	Non-Ps	Non-Ps	Non-Ps	NA	NA	Sweet cherry Prunus avium cv. Penny	2021	September	WestMidlands UK	Haygrove Ltd cherry orchard	Not_tested	Not_tested	Not_tested
NIAB_21S2O1P3L2a_241886	SAMN46544159	PRJNA1217355	SRR32277922	Non-Ps	Non-Ps	Non-Ps	NA	NA	Sweet cherry Prunus avium cv. Penny	2021	September	WestMidlands UK	Haygrove Ltd cherry orchard	Not_tested	Not_tested	Not_tested
NIAB_21S2O1P6L1b_241887	SAMN46544160	PRJNA1217355	SRR32277921	Non-Ps	Non-Ps	Non-Ps	NA	NA	Sweet cherry Prunus avium cv. Penny	2021	September	WestMidlands UK	Haygrove Ltd cherry orchard	Not_tested	Not_tested	Not_tested
NIAB_21S2O2K1L2a_241888	SAMN46544161	PRJNA1217355	SRR32277919	Non-Ps	Non-Ps	Non-Ps	NA	NA	Sweet cherry Prunus avium cv. Kordia	2021	September	WestMidlands UK	Penrhos spirits cherry orchard	Not_tested	Not_tested	Not_tested
NIAB_21S2O2K2L2b_241889	SAMN46544162	PRJNA1217355	SRR32277918	Non-Ps	Non-Ps	Non-Ps	NA	NA	Sweet cherry Prunus avium cv. Kordia	2021	September	WestMidlands UK	Penrhos spirits cherry orchard	Not_tested	Not_tested	Not_tested
NIAB_21S2O2K3L2a_241890	SAMN46544163	PRJNA1217355	SRR32277917	PG2	PG2b&d	PG2d	7	PG2d-4	Sweet cherry Prunus avium cv. Kordia	2021	September	WestMidlands UK	Penrhos spirits cherry orchard	Pathogenic	Intermediate	HR-inducing
NIAB_21S2O2K6L1a_241891	SAMN46544164	PRJNA1217355	SRR32277916	Non-Ps	Non-Ps	Non-Ps	NA	NA	Sweet cherry Prunus avium cv. Kordia	2021	September	WestMidlands UK	Penrhos spirits cherry orchard	Not_tested	Not_tested	Not_tested
NIAB_21S2O2P2L1b_241892	SAMN46544165	PRJNA1217355	SRR32277915	Non-Ps	Non-Ps	Non-Ps	NA	NA	Sweet cherry Prunus avium cv. Penny	2021	September	WestMidlands UK	Penrhos spirits cherry orchard	Not_tested	Not_tested	Not_tested
NIAB_21S2O2P3L2b_241893	SAMN46544166	PRJNA1217355	SRR32277914	Non-Ps	Non-Ps	Non-Ps	NA	NA	Sweet cherry Prunus avium cv. Penny	2021	September	WestMidlands UK	Penrhos spirits cherry orchard	Not_tested	Not_tested	Not_tested
NIAB_21S2O2P6L1b_241894	SAMN46544167	PRJNA1217355	SRR32278204	Non-Ps	Non-Ps	Non-Ps	NA	NA	Sweet cherry Prunus avium cv. Penny	2021	September	WestMidlands UK	Penrhos spirits cherry orchard	Not_tested	Not_tested	Not_tested
NIAB_21S2O2L2L1a_241895	SAMN46544168	PRJNA1217355	SRR32278203	Non-Ps	Non-Ps	Non-Ps	NA	NA	Sweet cherry Prunus avium cv. Lapins	2021	September	WestMidlands UK	Penrhos spirits cherry orchard	Not_tested	Not_tested	Not_tested
NIAB_21S2O2L3L1a_241896	SAMN46544169	PRJNA1217355	SRR32278202	PG13a	PG13a	PG13a	179	NA	Sweet cherry Prunus avium cv. Lapins	2021	September	WestMidlands UK	Penrhos spirits cherry orchard	Not_tested	Not_tested	Not_tested
NIAB_21S2O3S2L1a_241897	SAMN46544170	PRJNA1217355	SRR32278201	Non-Ps	Non-Ps	Non-Ps	NA	NA	Sweet cherry Prunus avium cv. Sweetheart	2021	September	WestMidlands UK	Lower Hope Fruit Ltd cherry orchard	Not_tested	Not_tested	Not_tested
NIAB_21S2O3S4L1b_241898	SAMN46544171	PRJNA1217355	SRR32278199	Non-Ps	Non-Ps	Non-Ps	NA	NA	Sweet cherry Prunus avium cv. Sweetheart	2021	September	WestMidlands UK	Lower Hope Fruit Ltd cherry orchard	Not_tested	Not_tested	Not_tested
NIAB_21S2O3S5L2a_241899	SAMN46544172	PRJNA1217355	SRR32278198	Non-Ps	Non-Ps	Non-Ps	NA	NA	Sweet cherry Prunus avium cv. Sweetheart	2021	September	WestMidlands UK	Lower Hope Fruit Ltd cherry orchard	Not_tested	Not_tested	Not_tested
NIAB_21S2O3S6L1a_241900	SAMN46544173	PRJNA1217355	SRR32278197	Non-Ps	Non-Ps	Non-Ps	NA	NA	Sweet cherry Prunus avium cv. Sweetheart	2021	September	WestMidlands UK	Lower Hope Fruit Ltd cherry orchard	Not_tested	Not_tested	Not_tested
NIAB_21S2O3P2L1a_241901	SAMN46544174	PRJNA1217355	SRR32278196	Non-Ps	Non-Ps	Non-Ps	NA	NA	Sweet cherry Prunus avium cv. Penny	2021	September	WestMidlands UK	Lower Hope Fruit Ltd cherry orchard	Not_tested	Not_tested	Not_tested
NIAB_21S2O3P5L1a_241902	SAMN46544175	PRJNA1217355	SRR32278195	Non-Ps	Non-Ps	Non-Ps	NA	NA	Sweet cherry Prunus avium cv. Penny	2021	September	WestMidlands UK	Lower Hope Fruit Ltd cherry orchard	Not_tested	Not_tested	Not_tested
NIAB_21S2O3L1L1a_241903	SAMN46544176	PRJNA1217355	SRR32278194	Non-Ps	Non-Ps	Non-Ps	NA	NA	Sweet cherry Prunus avium cv. Lapins	2021	September	WestMidlands UK	Lower Hope Fruit Ltd cherry orchard	Not_tested	Not_tested	Not_tested
NIAB_21S2O3L4L1b_241904	SAMN46544177	PRJNA1217355	SRR32278193	Non-Ps	Non-Ps	Non-Ps	NA	NA	Sweet cherry Prunus avium cv. Lapins	2021	September	WestMidlands UK	Lower Hope Fruit Ltd cherry orchard	Not_tested	Not_tested	Not_tested
NIAB_21S2O3L5L2a_241905	SAMN46544178	PRJNA1217355	SRR32278192	Non-Ps	Non-Ps	Non-Ps	NA	NA	Sweet cherry Prunus avium cv. Lapins	2021	September	WestMidlands UK	Lower Hope Fruit Ltd cherry orchard	Not_tested	Not_tested	Not_tested
NIAB_21S2O3L6L1a_241906	SAMN46544179	PRJNA1217355	SRR32278191	Non-Ps	Non-Ps	Non-Ps	NA	NA	Sweet cherry Prunus avium cv. Lapins	2021	September	WestMidlands UK	Lower Hope Fruit Ltd cherry orchard	Not_tested	Not_tested	Not_tested
NIAB_21S2W1A2L1a_241907	SAMN46544180	PRJNA1217355	SRR32278190	PG2	PG2c	PG2c	214	NA	Wild cherry Prunus avium	2021	September	WestMidlands UK	Beacon Hill wild woodland	Not_tested	Not_tested	Not_tested
NIAB_21S2W1A3L1b_241908	SAMN46544181	PRJNA1217355	SRR32278188	PG2	PG2b&d	PG2b	37	NA	Wild cherry Prunus avium	2021	September	WestMidlands UK	Beacon Hill wild woodland	Intermediate	Non-pathogenic	Pathogenic_spreading necrotic lesions
NIAB_21S2W1A4L2a_241909	SAMN46544182	PRJNA1217355	SRR32278187	Non-Ps	Non-Ps	Non-Ps	NA	NA	Wild cherry Prunus avium	2021	September	WestMidlands UK	Beacon Hill wild woodland	Not_tested	Not_tested	Not_tested
NIAB_21S2W1A5L2a_241910	SAMN46544183	PRJNA1217355	SRR32278186	Non-Ps	Non-Ps	Non-Ps	NA	NA	Wild cherry Prunus avium	2021	September	WestMidlands UK	Beacon Hill wild woodland	Not_tested	Not_tested	Not_tested
NIAB_21S2W1B1L1a_241911	SAMN46544184	PRJNA1217355	SRR32278185	PG2	PG2a	PG2a	232	NA	Blackthorn Prunus spinosa	2021	September	WestMidlands UK	Beacon Hill wild woodland	Intermediate	Non-pathogenic	HR-inducing
NIAB_21S2W1B3L1a_241912	SAMN46544185	PRJNA1217355	SRR32278184	PG2	PG2a	PG2a	232	NA	Blackthorn Prunus spinosa	2021	September	WestMidlands UK	Beacon Hill wild woodland	Non-pathogenic	Non-pathogenic	Non-pathogenic
NIAB_21S2W1B6L1a_241913	SAMN46544186	PRJNA1217355	SRR32278183	PG2	PG2b&d	PG2b	349	NA	Blackthorn Prunus spinosa	2021	September	WestMidlands UK	Beacon Hill wild woodland	Non-pathogenic	Non-pathogenic	HR-inducing
NIAB_21S2W1D1L1b_241914	SAMN46544187	PRJNA1217355	SRR32278182	Non-Ps	Non-Ps	Non-Ps	NA	NA	Hawthorn Crataegus monogyna	2021	September	WestMidlands UK	Beacon Hill wild woodland	Not_tested	Not_tested	Not_tested
NIAB_21S2W1D2L1b_241915	SAMN46544188	PRJNA1217355	SRR32278181	Non-Ps	Non-Ps	Non-Ps	NA	NA	Hawthorn Crataegus monogyna	2021	September	WestMidlands UK	Beacon Hill wild woodland	Not_tested	Not_tested	Not_tested
NIAB_21S2W1D4L1a_241916	SAMN46544189	PRJNA1217355	SRR32277665	Non-Ps	Non-Ps	Non-Ps	NA	NA	Hawthorn Crataegus monogyna	2021	September	WestMidlands UK	Beacon Hill wild woodland	Not_tested	Not_tested	Not_tested
NIAB_21S2W1D5L1b_241917	SAMN46544190	PRJNA1217355	SRR32277664	Non-Ps	Non-Ps	Non-Ps	NA	NA	Hawthorn Crataegus monogyna	2021	September	WestMidlands UK	Beacon Hill wild woodland	Not_tested	Not_tested	Not_tested
NIAB_21S2W1E2L2b_241918	SAMN46544191	PRJNA1217355	SRR32277662	Non-Ps	Non-Ps	Non-Ps	NA	NA	Wild strawberry Fragria vesca	2021	September	WestMidlands UK	Beacon Hill wild woodland	Not_tested	Not_tested	Not_tested
NIAB_21S2W1E4L2a_241919	SAMN46544192	PRJNA1217355	SRR32277661	Non-Ps	Non-Ps	Non-Ps	NA	NA	Wild strawberry Fragria vesca	2021	September	WestMidlands UK	Beacon Hill wild woodland	Not_tested	Not_tested	Not_tested
NIAB_21S2W1E5L1a_241920	SAMN46544193	PRJNA1217355	SRR32277660	Non-Ps	Non-Ps	Non-Ps	NA	NA	Wild strawberry Fragria vesca	2021	September	WestMidlands UK	Beacon Hill wild woodland	Not_tested	Not_tested	Not_tested
NIAB_21S2W1E6L1b_241921	SAMN46544194	PRJNA1217355	SRR32277659	Non-Ps	Non-Ps	Non-Ps	NA	NA	Wild strawberry Fragria vesca	2021	September	WestMidlands UK	Beacon Hill wild woodland	Not_tested	Not_tested	Not_tested
NIAB_21S2W1F1L1b_241922	SAMN46544195	PRJNA1217355	SRR32277658	Non-Ps	Non-Ps	Non-Ps	NA	NA	Ash Fraxinus excelsior	2021	September	WestMidlands UK	Beacon Hill wild woodland	Not_tested	Not_tested	Not_tested
NIAB_21S2W1F2L2b_241923	SAMN46544196	PRJNA1217355	SRR32277657	PG2	PG2b&d	PG2b	68	NA	Ash Fraxinus excelsior	2021	September	WestMidlands UK	Beacon Hill wild woodland	Pathogenic	Non-pathogenic	HR-inducing
NIAB_21S2W1F3L2b_241924	SAMN46544197	PRJNA1217355	SRR32277656	Non-Ps	Non-Ps	Non-Ps	NA	NA	Ash Fraxinus excelsior	2021	September	WestMidlands UK	Beacon Hill wild woodland	Not_tested	Not_tested	Not_tested
NIAB_21S2W1F4L1b_241925	SAMN46544198	PRJNA1217355	SRR32277655	PG2	PG2b&d	PG2b	135	NA	Ash Fraxinus excelsior	2021	September	WestMidlands UK	Beacon Hill wild woodland	Non-pathogenic	Non-pathogenic	HR-inducing
NIAB_21S2W2A2L1b_241926	SAMN46544199	PRJNA1217355	SRR32277654	PG13a	PG13a	PG13a	139	NA	Wild cherry Prunus avium	2021	September	WestMidlands UK	Thruxton Vallets wild woodland	Not_tested	Not_tested	Not_tested
NIAB_21S2W2A5L1b_241927	SAMN46544200	PRJNA1217355	SRR32277653	Non-Ps	Non-Ps	Non-Ps	NA	NA	Wild cherry Prunus avium	2021	September	WestMidlands UK	Thruxton Vallets wild woodland	Not_tested	Not_tested	Not_tested
NIAB_21S2W2A6L2a_241928	SAMN46544201	PRJNA1217355	SRR32277650	Non-Ps	Non-Ps	Non-Ps	NA	NA	Wild cherry Prunus avium	2021	September	WestMidlands UK	Thruxton Vallets wild woodland	Not_tested	Not_tested	Not_tested
NIAB_21S2W2B2L2a_241929	SAMN46544202	PRJNA1217355	SRR32277649	Non-Ps	Non-Ps	Non-Ps	NA	NA	Blackthorn Prunus spinosa	2021	September	WestMidlands UK	Thruxton Vallets wild woodland	Not_tested	Not_tested	Not_tested
NIAB_21S2W2B3L1b_241930	SAMN46544203	PRJNA1217355	SRR32277648	Non-Ps	Non-Ps	Non-Ps	NA	NA	Blackthorn Prunus spinosa	2021	September	WestMidlands UK	Thruxton Vallets wild woodland	Not_tested	Not_tested	Not_tested
NIAB_21S2W2B4L2a_241931	SAMN46544204	PRJNA1217355	SRR32277647	Non-Ps	Non-Ps	Non-Ps	NA	NA	Blackthorn Prunus spinosa	2021	September	WestMidlands UK	Thruxton Vallets wild woodland	Not_tested	Not_tested	Not_tested
NIAB_21S2W2B5L1a_241932	SAMN46544205	PRJNA1217355	SRR32277646	Non-Ps	Non-Ps	Non-Ps	NA	NA	Blackthorn Prunus spinosa	2021	September	WestMidlands UK	Thruxton Vallets wild woodland	Not_tested	Not_tested	Not_tested
NIAB_21S2W2C2L1a_241933	SAMN46544206	PRJNA1217355	SRR32277645	PG2	PG2c	PG2c	30	NA	Wild plum Prunus cerasifera or Prunus domestica	2021	September	WestMidlands UK	Thruxton Vallets wild woodland	Not_tested	Not_tested	Not_tested
NIAB_21S2W2C3L1b_241934	SAMN46544207	PRJNA1217355	SRR32277644	Non-Ps	Non-Ps	Non-Ps	NA	NA	Wild plum Prunus cerasifera or Prunus domestica	2021	September	WestMidlands UK	Thruxton Vallets wild woodland	Not_tested	Not_tested	Not_tested
NIAB_21S2W2C5L2a_241935	SAMN46544208	PRJNA1217355	SRR32277643	Non-Ps	Non-Ps	Non-Ps	NA	NA	Wild plum Prunus cerasifera or Prunus domestica	2021	September	WestMidlands UK	Thruxton Vallets wild woodland	Not_tested	Not_tested	Not_tested
NIAB_21S2W2C6L2b_241936	SAMN46544209	PRJNA1217355	SRR32277642	Non-Ps	Non-Ps	Non-Ps	NA	NA	Wild plum Prunus cerasifera or Prunus domestica	2021	September	WestMidlands UK	Thruxton Vallets wild woodland	Not_tested	Not_tested	Not_tested
NIAB_21S2W2D1L2a_241937	SAMN46544210	PRJNA1217355	SRR32278424	Non-Ps	Non-Ps	Non-Ps	NA	NA	Hawthorn Crataegus monogyna	2021	September	WestMidlands UK	Thruxton Vallets wild woodland	Not_tested	Not_tested	Not_tested
NIAB_21S2W2D2L2a_241938	SAMN46544211	PRJNA1217355	SRR32278422	Non-Ps	Non-Ps	Non-Ps	NA	NA	Hawthorn Crataegus monogyna	2021	September	WestMidlands UK	Thruxton Vallets wild woodland	Not_tested	Not_tested	Not_tested
NIAB_21S2W2D6L1b_241939	SAMN46544212	PRJNA1217355	SRR32278421	Non-Ps	Non-Ps	Non-Ps	NA	NA	Hawthorn Crataegus monogyna	2021	September	WestMidlands UK	Thruxton Vallets wild woodland	Not_tested	Not_tested	Not_tested
NIAB_21S2W2E1L1b_241940	SAMN46544213	PRJNA1217355	SRR32278420	Non-Ps	Non-Ps	Non-Ps	NA	NA	Wild strawberry Fragria vesca	2021	September	WestMidlands UK	Thruxton Vallets wild woodland	Not_tested	Not_tested	Not_tested
NIAB_21S2W2F1L1b_241941	SAMN46544214	PRJNA1217355	SRR32278419	PG13a	PG13a	PG13a	288	NA	Ash Fraxinus excelsior	2021	September	WestMidlands UK	Thruxton Vallets wild woodland	Not_tested	Not_tested	Not_tested
NIAB_21S2W2F4L1a_241942	SAMN46544215	PRJNA1217355	SRR32278418	Non-Ps	Non-Ps	Non-Ps	NA	NA	Ash Fraxinus excelsior	2021	September	WestMidlands UK	Thruxton Vallets wild woodland	Not_tested	Not_tested	Not_tested
NIAB_21S3O1S2L2a_241943	SAMN46544216	PRJNA1217355	SRR32278417	PG13a	PG13a	PG13a	224	NA	Sweet cherry Prunus avium cv. Sweetheart	2021	September	Southwest UK	Bagber Farm cherry orchard	Not_tested	Not_tested	Not_tested
NIAB_21S3O1S3L2b_241944	SAMN46544217	PRJNA1217355	SRR32278416	Non-Ps	Non-Ps	Non-Ps	NA	NA	Sweet cherry Prunus avium cv. Sweetheart	2021	September	Southwest UK	Bagber Farm cherry orchard	Not_tested	Not_tested	Not_tested
NIAB_21S3O1S5L2a_241945	SAMN46544218	PRJNA1217355	SRR32278415	PG13a	PG13a	PG13a	11	NA	Sweet cherry Prunus avium cv. Sweetheart	2021	September	Southwest UK	Bagber Farm cherry orchard	Not_tested	Not_tested	Not_tested
NIAB_21S3O1S6L2a_241946	SAMN46544219	PRJNA1217355	SRR32278414	PG13a	PG13a	PG13a	145	NA	Sweet cherry Prunus avium cv. Sweetheart	2021	September	Southwest UK	Bagber Farm cherry orchard	Not_tested	Not_tested	Not_tested
NIAB_21S3O1P1L2b_241947	SAMN46544220	PRJNA1217355	SRR32278413	PG13a	PG13a	PG13a	440	NA	Sweet cherry Prunus avium cv. Penny	2021	September	Southwest UK	Bagber Farm cherry orchard	Not_tested	Not_tested	Not_tested
NIAB_21S3O1P2L1b_241948	SAMN46544221	PRJNA1217355	SRR32278411	PG2	PG2b&d	PG2b	365	NA	Sweet cherry Prunus avium cv. Penny	2021	September	Southwest UK	Bagber Farm cherry orchard	Intermediate	Non-pathogenic	Non-pathogenic
NIAB_21S3O1P4L2b_241949	SAMN46544222	PRJNA1217355	SRR32278410	PG13a	PG13a	PG13a	202	NA	Sweet cherry Prunus avium cv. Penny	2021	September	Southwest UK	Bagber Farm cherry orchard	Not_tested	Not_tested	Not_tested
NIAB_21S3O1P6L2b_241950	SAMN46544223	PRJNA1217355	SRR32278409	Non-Ps	Non-Ps	Non-Ps	NA	NA	Sweet cherry Prunus avium cv. Penny	2021	September	Southwest UK	Bagber Farm cherry orchard	Not_tested	Not_tested	Not_tested
NIAB_21S3O1L1L1a_241951	SAMN46544224	PRJNA1217355	SRR32278408	Non-Ps	Non-Ps	Non-Ps	NA	NA	Sweet cherry Prunus avium cv. Lapins	2021	September	Southwest UK	Bagber Farm cherry orchard	Not_tested	Not_tested	Not_tested
NIAB_21S3O1L4L1a_241952	SAMN46544225	PRJNA1217355	SRR32278407	Non-Ps	Non-Ps	Non-Ps	NA	NA	Sweet cherry Prunus avium cv. Lapins	2021	September	Southwest UK	Bagber Farm cherry orchard	Not_tested	Not_tested	Not_tested
NIAB_21S3O1L5L2b_241953	SAMN46544226	PRJNA1217355	SRR32278406	Non-Ps	Non-Ps	Non-Ps	NA	NA	Sweet cherry Prunus avium cv. Lapins	2021	September	Southwest UK	Bagber Farm cherry orchard	Not_tested	Not_tested	Not_tested
NIAB_21S3O1L6L2b_241954	SAMN46544227	PRJNA1217355	SRR32278405	PG13a	PG13a	PG13a	196	NA	Sweet cherry Prunus avium cv. Lapins	2021	September	Southwest UK	Bagber Farm cherry orchard	Not_tested	Not_tested	Not_tested
NIAB_21S3O2S1L1b_241955	SAMN46544228	PRJNA1217355	SRR32278404	PG2	PG2b&d	PG2d	3	PG2d-1	Sweet cherry Prunus avium cv. Sweetheart	2021	September	Southwest UK	Whitehouse Farm cherry orchard	Pathogenic	Pathogenic	HR-inducing
NIAB_21S3O2S4L2a_241956	SAMN46544229	PRJNA1217355	SRR32278403	PG2	PG2b&d	PG2d	86	PG2d-2	Sweet cherry Prunus avium cv. Sweetheart	2021	September	Southwest UK	Whitehouse Farm cherry orchard	Pathogenic	Non-pathogenic	HR-inducing
NIAB_21S3O2S5L1b_241957	SAMN46544230	PRJNA1217355	SRR32278402	PG2	PG2b&d	PG2b	426	NA	Sweet cherry Prunus avium cv. Sweetheart	2021	September	Southwest UK	Whitehouse Farm cherry orchard	Intermediate	Non-pathogenic	HR-inducing
NIAB_21S3O2L2L2b_241958	SAMN46544231	PRJNA1217355	SRR32277913	PG2	PG2b&d	PG2d	3	PG2d-1	Sweet cherry Prunus avium cv. Lapins	2021	September	Southwest UK	Whitehouse Farm cherry orchard	Pathogenic	Non-pathogenic	HR-inducing
NIAB_21S3O2L4L1a_241959	SAMN46544232	PRJNA1217355	SRR32277912	PG2	PG2b&d	PG2d	3	PG2d-1	Sweet cherry Prunus avium cv. Lapins	2021	September	Southwest UK	Whitehouse Farm cherry orchard	Pathogenic	Non-pathogenic	HR-inducing
NIAB_21S3O2L6L2a_241960	SAMN46544233	PRJNA1217355	SRR32277911	PG2	PG2b&d	PG2b	218	NA	Sweet cherry Prunus avium cv. Lapins	2021	September	Southwest UK	Whitehouse Farm cherry orchard	Intermediate	Non-pathogenic	HR-inducing
NIAB_21S3O2K1L2a_241961	SAMN46544234	PRJNA1217355	SRR32277910	PG1	PG1a&b	PG1a	98	NA	Sweet cherry Prunus avium cv. Kordia	2021	September	Southwest UK	Whitehouse Farm cherry orchard	Intermediate	Non-pathogenic	HR-inducing
NIAB_21S3O2K3L2a_241962	SAMN46544235	PRJNA1217355	SRR32277909	PG2	PG2b&d	PG2d	7	PG2d-4	Sweet cherry Prunus avium cv. Kordia	2021	September	Southwest UK	Whitehouse Farm cherry orchard	Pathogenic	Non-pathogenic	HR-inducing
NIAB_21S3O2K4L2a_241963	SAMN46544236	PRJNA1217355	SRR32277908	Non-Ps	Non-Ps	Non-Ps	NA	NA	Sweet cherry Prunus avium cv. Kordia	2021	September	Southwest UK	Whitehouse Farm cherry orchard	Not_tested	Not_tested	Not_tested
NIAB_21S3O2K6L1a_241964	SAMN46544237	PRJNA1217355	SRR32277907	PG2	PG2b&d	PG2d	3	PG2d-1	Sweet cherry Prunus avium cv. Kordia	2021	September	Southwest UK	Whitehouse Farm cherry orchard	Pathogenic	Non-pathogenic	HR-inducing
NIAB_21S3W1A3L2a_241965	SAMN46544238	PRJNA1217355	SRR32277906	PG2	PG2b&d	PG2b	189	NA	Wild cherry Prunus avium	2021	September	Southwest UK	Girdlers Coppice wild woodland	Non-pathogenic	Non-pathogenic	HR-inducing
NIAB_21S3W1A4L2b_241966	SAMN46544239	PRJNA1217355	SRR32277905	PG13a	PG13a	PG13a	11	NA	Wild cherry Prunus avium	2021	September	Southwest UK	Girdlers Coppice wild woodland	Intermediate	Non-pathogenic	Non-pathogenic
NIAB_21S3W1A5L2a_241967	SAMN46544240	PRJNA1217355	SRR32277904	PG13a	PG13a	PG13a	99	NA	Wild cherry Prunus avium	2021	September	Southwest UK	Girdlers Coppice wild woodland	Not_tested	Not_tested	Not_tested
NIAB_21S3W1A6L1b_241968	SAMN46544241	PRJNA1217355	SRR32277902	PG4b	PG4b	PG4b	156	NA	Wild cherry Prunus avium	2021	September	Southwest UK	Girdlers Coppice wild woodland	Intermediate	Non-pathogenic	HR-inducing
NIAB_21S3W1B2L2a_241969	SAMN46544242	PRJNA1217355	SRR32277901	Non-Ps	Non-Ps	Non-Ps	NA	NA	Blackthorn Prunus spinosa	2021	September	Southwest UK	Girdlers Coppice wild woodland	Not_tested	Not_tested	Not_tested
NIAB_21S3W1B4L2b_241970	SAMN46544243	PRJNA1217355	SRR32277900	Non-Ps	Non-Ps	Non-Ps	NA	NA	Blackthorn Prunus spinosa	2021	September	Southwest UK	Girdlers Coppice wild woodland	Not_tested	Not_tested	Not_tested
NIAB_21S3W1B5L1a_241971	SAMN46544244	PRJNA1217355	SRR32277899	PG2	PG2b&d	PG2b	166	NA	Blackthorn Prunus spinosa	2021	September	Southwest UK	Girdlers Coppice wild woodland	Non-pathogenic	Non-pathogenic	HR-inducing
NIAB_21S3W1C2L1a_241972	SAMN46544245	PRJNA1217355	SRR32277898	PG2	PG2b&d	PG2b	105	NA	Wild plum Prunus cerasifera or Prunus domestica	2021	September	Southwest UK	Girdlers Coppice wild woodland	Non-pathogenic	Non-pathogenic	Non-pathogenic
NIAB_21S3W1C5L1a_241973	SAMN46544246	PRJNA1217355	SRR32277897	PG13a	PG13a	PG13a	239	NA	Wild plum Prunus cerasifera or Prunus domestica	2021	September	Southwest UK	Girdlers Coppice wild woodland	Non-pathogenic	Non-pathogenic	Non-pathogenic
NIAB_21S3W1D1L2a_241974	SAMN46544247	PRJNA1217355	SRR32277896	Non-Ps	Non-Ps	Non-Ps	NA	NA	Hawthorn Crataegus monogyna	2021	September	Southwest UK	Girdlers Coppice wild woodland	Not_tested	Not_tested	Not_tested
NIAB_21S3W1D2L1b_241975	SAMN46544248	PRJNA1217355	SRR32277895	Non-Ps	Non-Ps	Non-Ps	NA	NA	Hawthorn Crataegus monogyna	2021	September	Southwest UK	Girdlers Coppice wild woodland	Not_tested	Not_tested	Not_tested
NIAB_21S3W1D3L2b_241976	SAMN46544249	PRJNA1217355	SRR32277894	Non-Ps	Non-Ps	Non-Ps	NA	NA	Hawthorn Crataegus monogyna	2021	September	Southwest UK	Girdlers Coppice wild woodland	Not_tested	Not_tested	Not_tested
NIAB_21S3W1D5L2a_241977	SAMN46544250	PRJNA1217355	SRR32277893	PG2	PG2a	PG2a	73	NA	Hawthorn Crataegus monogyna	2021	September	Southwest UK	Girdlers Coppice wild woodland	Non-pathogenic	Non-pathogenic	Non-pathogenic
NIAB_21S3W1E2L1b_241978	SAMN46544251	PRJNA1217355	SRR32277891	Non-Ps	Non-Ps	Non-Ps	NA	NA	Wild strawberry Fragria vesca	2021	September	Southwest UK	Girdlers Coppice wild woodland	Not_tested	Not_tested	Not_tested
NIAB_21S3W1E4L2a_241979	SAMN46544252	PRJNA1217355	SRR32277890	Non-Ps	Non-Ps	Non-Ps	NA	NA	Wild strawberry Fragria vesca	2021	September	Southwest UK	Girdlers Coppice wild woodland	Not_tested	Not_tested	Not_tested
NIAB_21S3W1E5L2a_241980	SAMN46544253	PRJNA1217355	SRR32278180	PG13a	PG13a	PG13a	313	NA	Wild strawberry Fragria vesca	2021	September	Southwest UK	Girdlers Coppice wild woodland	Non-pathogenic	Non-pathogenic	Non-pathogenic
NIAB_21S3W1E6L2b_241981	SAMN46544254	PRJNA1217355	SRR32278179	PG13a	PG13a	PG13a	63	NA	Wild strawberry Fragria vesca	2021	September	Southwest UK	Girdlers Coppice wild woodland	Not_tested	Not_tested	Not_tested
NIAB_21S3W1F1L1a_241982	SAMN46544255	PRJNA1217355	SRR32278178	Non-Ps	Non-Ps	Non-Ps	NA	NA	Ash Fraxinus excelsior	2021	September	Southwest UK	Girdlers Coppice wild woodland	Not_tested	Not_tested	Not_tested
NIAB_21S3W1F2L2a_241983	SAMN46544256	PRJNA1217355	SRR32278177	PG13a	PG13a	PG13a	242	NA	Ash Fraxinus excelsior	2021	September	Southwest UK	Girdlers Coppice wild woodland	Not_tested	Not_tested	Not_tested
NIAB_21S3W1F4L1a_241984	SAMN46544257	PRJNA1217355	SRR32278176	PG1	PG1a&b	PG1a	116	NA	Ash Fraxinus excelsior	2021	September	Southwest UK	Girdlers Coppice wild woodland	Non-pathogenic	Non-pathogenic	HR-inducing
NIAB_21S3W1F5L1a_241985	SAMN46544258	PRJNA1217355	SRR32278175	Non-Ps	Non-Ps	Non-Ps	NA	NA	Ash Fraxinus excelsior	2021	September	Southwest UK	Girdlers Coppice wild woodland	Not_tested	Not_tested	Not_tested
NIAB_21S3W2A1L1a_241986	SAMN46544259	PRJNA1217355	SRR32278174	PG13a	PG13a	PG13a	82	NA	Wild cherry Prunus avium	2021	September	Southwest UK	Black Rock-Cheddar Gorge wild woodland	Non-pathogenic	Non-pathogenic	Non-pathogenic
NIAB_21S3W2A2L2a_241987	SAMN46544260	PRJNA1217355	SRR32278173	PG2	PG2b&d	PG2b	169	NA	Wild cherry Prunus avium	2021	September	Southwest UK	Black Rock-Cheddar Gorge wild woodland	Non-pathogenic	Non-pathogenic	Non-pathogenic
NIAB_21S3W2A3L2a_241988	SAMN46544261	PRJNA1217355	SRR32278171	PG13a	PG13a	PG13a	63	NA	Wild cherry Prunus avium	2021	September	Southwest UK	Black Rock-Cheddar Gorge wild woodland	Not_tested	Not_tested	Not_tested
NIAB_21S3W2B1L2a_241989	SAMN46544262	PRJNA1217355	SRR32278170	PG13a	PG13a	PG13a	358	NA	Blackthorn Prunus spinosa	2021	September	Southwest UK	Black Rock-Cheddar Gorge wild woodland	Not_tested	Not_tested	Not_tested
NIAB_21S3W2B2L1a_241990	SAMN46544263	PRJNA1217355	SRR32278169	PG1	PG1a&b	PG1a	345	NA	Blackthorn Prunus spinosa	2021	September	Southwest UK	Black Rock-Cheddar Gorge wild woodland	Non-pathogenic	Non-pathogenic	HR-inducing
NIAB_21S3W2B3L1b_241991	SAMN46544264	PRJNA1217355	SRR32278168	PG2	PG2c	PG2c	97	NA	Blackthorn Prunus spinosa	2021	September	Southwest UK	Black Rock-Cheddar Gorge wild woodland	Not_tested	Not_tested	Not_tested
NIAB_21S3W2B5L2b_241992	SAMN46544265	PRJNA1217355	SRR32278167	PG13a	PG13a	PG13a	63	NA	Blackthorn Prunus spinosa	2021	September	Southwest UK	Black Rock-Cheddar Gorge wild woodland	Not_tested	Not_tested	Not_tested
NIAB_21S3W2C1L2b_241993	SAMN46544266	PRJNA1217355	SRR32278166	PG1	PG1a&b	PG1a	38	NA	Wild plum Prunus cerasifera or Prunus domestica	2021	September	Southwest UK	Black Rock-Cheddar Gorge wild woodland	Non-pathogenic	Intermediate	HR-inducing
NIAB_21S3W2C2L1a_241994	SAMN46544267	PRJNA1217355	SRR32278165	PG1	PG1a&b	PG1a	90	NA	Wild plum Prunus cerasifera or Prunus domestica	2021	September	Southwest UK	Black Rock-Cheddar Gorge wild woodland	Non-pathogenic	Non-pathogenic	HR-inducing
NIAB_21S3W2C4L1a_241995	SAMN46544268	PRJNA1217355	SRR32278164	Non-Ps	Non-Ps	Non-Ps	NA	NA	Wild plum Prunus cerasifera or Prunus domestica	2021	September	Southwest UK	Black Rock-Cheddar Gorge wild woodland	Not_tested	Not_tested	Not_tested
NIAB_21S3W2C6L2b_241996	SAMN46544269	PRJNA1217355	SRR32278163	PG13a	PG13a	PG13a	407	NA	Wild plum Prunus cerasifera or Prunus domestica	2021	September	Southwest UK	Black Rock-Cheddar Gorge wild woodland	Not_tested	Not_tested	Not_tested
NIAB_21S3W2D1L2b_241997	SAMN46544270	PRJNA1217355	SRR32278162	Non-Ps	Non-Ps	Non-Ps	NA	NA	Hawthorn Crataegus monogyna	2021	September	Southwest UK	Black Rock-Cheddar Gorge wild woodland	Not_tested	Not_tested	Not_tested
NIAB_21S3W2D2L1a_241998	SAMN46544271	PRJNA1217355	SRR32278160	Non-Ps	Non-Ps	Non-Ps	NA	NA	Hawthorn Crataegus monogyna	2021	September	Southwest UK	Black Rock-Cheddar Gorge wild woodland	Not_tested	Not_tested	Not_tested
NIAB_21S3W2D5L2a_241999	SAMN46544272	PRJNA1217355	SRR32278159	PG1	PG1a&b	PG1a	38	NA	Hawthorn Crataegus monogyna	2021	September	Southwest UK	Black Rock-Cheddar Gorge wild woodland	Non-pathogenic	Intermediate	HR-inducing
NIAB_21S3W2D6L1b_242000	SAMN46544273	PRJNA1217355	SRR32278158	Non-Ps	Non-Ps	Non-Ps	NA	NA	Hawthorn Crataegus monogyna	2021	September	Southwest UK	Black Rock-Cheddar Gorge wild woodland	Not_tested	Not_tested	Not_tested
NIAB_21S3W2E1L2a_242001	SAMN46544274	PRJNA1217355	SRR32278157	PG10	PG10a	PG10a	210	NA	Wild strawberry Fragria vesca	2021	September	Southwest UK	Black Rock-Cheddar Gorge wild woodland	Pathogenic	Intermediate	HR-inducing
NIAB_21S3W2E3L1a_242002	SAMN46544275	PRJNA1217355	SRR32277641	PG1	PG1a&b	PG1b	152	NA	Wild strawberry Fragria vesca	2021	September	Southwest UK	Black Rock-Cheddar Gorge wild woodland	Non-pathogenic	Non-pathogenic	HR-inducing
NIAB_21S3W2E5L2b_242003	SAMN46544276	PRJNA1217355	SRR32277640	Non-Ps	Non-Ps	Non-Ps	NA	NA	Wild strawberry Fragria vesca	2021	September	Southwest UK	Black Rock-Cheddar Gorge wild woodland	Not_tested	Not_tested	Not_tested
NIAB_21S3W2E6L1b_242004	SAMN46544277	PRJNA1217355	SRR32277639	Non-Ps	Non-Ps	Non-Ps	NA	NA	Wild strawberry Fragria vesca	2021	September	Southwest UK	Black Rock-Cheddar Gorge wild woodland	Not_tested	Not_tested	Not_tested
NIAB_21S3W2F1L1b_242005	SAMN46544278	PRJNA1217355	SRR32277638	Non-Ps	Non-Ps	Non-Ps	NA	NA	Ash Fraxinus excelsior	2021	September	Southwest UK	Black Rock-Cheddar Gorge wild woodland	Not_tested	Not_tested	Not_tested
NIAB_21S3W2F4L1a_242006	SAMN46544279	PRJNA1217355	SRR32277637	PG13a	PG13a	PG13a	27	NA	Ash Fraxinus excelsior	2021	September	Southwest UK	Black Rock-Cheddar Gorge wild woodland	Not_tested	Not_tested	Not_tested
NIAB_21S3W2F5L2a_242007	SAMN46544280	PRJNA1217355	SRR32277636	PG2	PG2b&d	PG2b	71	NA	Ash Fraxinus excelsior	2021	September	Southwest UK	Black Rock-Cheddar Gorge wild woodland	Non-pathogenic	Non-pathogenic	HR-inducing
NIAB_21S4O1S1L1a_242008	SAMN46544281	PRJNA1217355	SRR32277634	PG2	PG2b&d	PG2b	170	NA	Sweet cherry Prunus avium cv. Sweetheart	2021	September	North UK	Castleton Fruit Ltd cherry orchard	Pathogenic	Non-pathogenic	HR-inducing
NIAB_21S4O1S2L2b_242009	SAMN46544282	PRJNA1217355	SRR32277633	Non-Ps	Non-Ps	Non-Ps	NA	NA	Sweet cherry Prunus avium cv. Sweetheart	2021	September	North UK	Castleton Fruit Ltd cherry orchard	Not_tested	Not_tested	Not_tested
NIAB_21S4O1S3L1a_242010	SAMN46544283	PRJNA1217355	SRR32277632	Non-Ps	Non-Ps	Non-Ps	NA	NA	Sweet cherry Prunus avium cv. Sweetheart	2021	September	North UK	Castleton Fruit Ltd cherry orchard	Not_tested	Not_tested	Not_tested
NIAB_21S4O1S4L1a_242011	SAMN46544284	PRJNA1217355	SRR32277631	Non-Ps	Non-Ps	Non-Ps	NA	NA	Sweet cherry Prunus avium cv. Sweetheart	2021	September	North UK	Castleton Fruit Ltd cherry orchard	Not_tested	Not_tested	Not_tested
NIAB_21S4O1P1L2b_242012	SAMN46544285	PRJNA1217355	SRR32277630	Non-Ps	Non-Ps	Non-Ps	NA	NA	Sweet cherry Prunus avium cv. Penny	2021	September	North UK	Castleton Fruit Ltd cherry orchard	Not_tested	Not_tested	Not_tested
NIAB_21S4O1P2L1a_242013	SAMN46544286	PRJNA1217355	SRR32277629	PG2	PG2b&d	PG2d	3	PG2d-1	Sweet cherry Prunus avium cv. Penny	2021	September	North UK	Castleton Fruit Ltd cherry orchard	Pathogenic	Pathogenic	HR-inducing
NIAB_21S4O1P3L1b_242014	SAMN46544287	PRJNA1217355	SRR32277628	Non-Ps	Non-Ps	Non-Ps	NA	NA	Sweet cherry Prunus avium cv. Penny	2021	September	North UK	Castleton Fruit Ltd cherry orchard	Not_tested	Not_tested	Not_tested
NIAB_21S4O1P4L1b_242015	SAMN46544288	PRJNA1217355	SRR32277627	Non-Ps	Non-Ps	Non-Ps	NA	NA	Sweet cherry Prunus avium cv. Penny	2021	September	North UK	Castleton Fruit Ltd cherry orchard	Not_tested	Not_tested	Not_tested
NIAB_21S4O1L3L1a_242016	SAMN46544289	PRJNA1217355	SRR32277626	Non-Ps	Non-Ps	Non-Ps	NA	NA	Sweet cherry Prunus avium cv. Lapins	2021	September	North UK	Castleton Fruit Ltd cherry orchard	Not_tested	Not_tested	Not_tested
NIAB_21S4O1L4L1b_242017	SAMN46544290	PRJNA1217355	SRR32277625	Non-Ps	Non-Ps	Non-Ps	NA	NA	Sweet cherry Prunus avium cv. Lapins	2021	September	North UK	Castleton Fruit Ltd cherry orchard	Not_tested	Not_tested	Not_tested
NIAB_21S4O1L5L2b_242018	SAMN46544291	PRJNA1217355	SRR32277623	Non-Ps	Non-Ps	Non-Ps	NA	NA	Sweet cherry Prunus avium cv. Lapins	2021	September	North UK	Castleton Fruit Ltd cherry orchard	Not_tested	Not_tested	Not_tested
NIAB_21S4O2S1L1b_242019	SAMN46544292	PRJNA1217355	SRR32277622	Non-Ps	Non-Ps	Non-Ps	NA	NA	Sweet cherry Prunus avium cv. Sweetheart	2021	September	North UK	Thomas Thomson cherry orchard	Not_tested	Not_tested	Not_tested
NIAB_21S4O2S2L2a_242020	SAMN46544293	PRJNA1217355	SRR32277621	Non-Ps	Non-Ps	Non-Ps	NA	NA	Sweet cherry Prunus avium cv. Sweetheart	2021	September	North UK	Thomas Thomson cherry orchard	Not_tested	Not_tested	Not_tested
NIAB_21S4O2S3L2a_242021	SAMN46544294	PRJNA1217355	SRR32277620	Non-Ps	Non-Ps	Non-Ps	NA	NA	Sweet cherry Prunus avium cv. Sweetheart	2021	September	North UK	Thomas Thomson cherry orchard	Not_tested	Not_tested	Not_tested
NIAB_21S4O2S5L2b_242022	SAMN46544295	PRJNA1217355	SRR32277619	PG2	PG2b&d	PG2b	316	NA	Sweet cherry Prunus avium cv. Sweetheart	2021	September	North UK	Thomas Thomson cherry orchard	Intermediate	Non-pathogenic	HR-inducing
NIAB_21S4O2K3L2b_242023	SAMN46544296	PRJNA1217355	SRR32277618	PG2	PG2b&d	PG2b	276	NA	Sweet cherry Prunus avium cv. Kordia	2021	September	North UK	Thomas Thomson cherry orchard	Unknown	Non-pathogenic	HR-inducing
NIAB_21S4O2K4L2b_242024	SAMN46544297	PRJNA1217355	SRR32278400	Non-Ps	Non-Ps	Non-Ps	NA	NA	Sweet cherry Prunus avium cv. Kordia	2021	September	North UK	Thomas Thomson cherry orchard	Not_tested	Not_tested	Not_tested
NIAB_21S4O2K5L1a_242025	SAMN46544298	PRJNA1217355	SRR32278399	Non-Ps	Non-Ps	Non-Ps	NA	NA	Sweet cherry Prunus avium cv. Kordia	2021	September	North UK	Thomas Thomson cherry orchard	Not_tested	Not_tested	Not_tested
NIAB_21S4O2L1L2a_242026	SAMN46544299	PRJNA1217355	SRR32278398	Non-Ps	Non-Ps	Non-Ps	NA	NA	Sweet cherry Prunus avium cv. Lapins	2021	September	North UK	Thomas Thomson cherry orchard	Not_tested	Not_tested	Not_tested
NIAB_21S4O2L2L1a_242027	SAMN46544300	PRJNA1217355	SRR32278397	Non-Ps	Non-Ps	Non-Ps	NA	NA	Sweet cherry Prunus avium cv. Lapins	2021	September	North UK	Thomas Thomson cherry orchard	Not_tested	Not_tested	Not_tested
NIAB_21S4O3L1L2b_242028	SAMN46544301	PRJNA1217355	SRR32278394	Non-Ps	Non-Ps	Non-Ps	NA	NA	Sweet cherry Prunus avium cv. Lapins	2021	September	North UK	Peter Marshall & Co. cherry orchard	Not_tested	Not_tested	Not_tested
NIAB_21S4O3L2L2a_242029	SAMN46544302	PRJNA1217355	SRR32278393	Non-Ps	Non-Ps	Non-Ps	NA	NA	Sweet cherry Prunus avium cv. Lapins	2021	September	North UK	Peter Marshall & Co. cherry orchard	Not_tested	Not_tested	Not_tested
NIAB_21S4O3L4L1b_242030	SAMN46544303	PRJNA1217355	SRR32278392	Non-Ps	Non-Ps	Non-Ps	NA	NA	Sweet cherry Prunus avium cv. Lapins	2021	September	North UK	Peter Marshall & Co. cherry orchard	Not_tested	Not_tested	Not_tested
NIAB_21S4O3S2L1b_242031	SAMN46544304	PRJNA1217355	SRR32278391	Non-Ps	Non-Ps	Non-Ps	NA	NA	Sweet cherry Prunus avium cv. Sweetheart	2021	September	North UK	Peter Marshall & Co. cherry orchard	Not_tested	Not_tested	Not_tested
NIAB_21S4O3S3L1b_242032	SAMN46544305	PRJNA1217355	SRR32278390	Non-Ps	Non-Ps	Non-Ps	NA	NA	Sweet cherry Prunus avium cv. Sweetheart	2021	September	North UK	Peter Marshall & Co. cherry orchard	Not_tested	Not_tested	Not_tested
NIAB_21S4O3S4L1a_242033	SAMN46544306	PRJNA1217355	SRR32278389	Non-Ps	Non-Ps	Non-Ps	NA	NA	Sweet cherry Prunus avium cv. Sweetheart	2021	September	North UK	Peter Marshall & Co. cherry orchard	Not_tested	Not_tested	Not_tested
NIAB_21S4O3S6L1b_242034	SAMN46544307	PRJNA1217355	SRR32278388	Non-Ps	Non-Ps	Non-Ps	NA	NA	Sweet cherry Prunus avium cv. Sweetheart	2021	September	North UK	Peter Marshall & Co. cherry orchard	Not_tested	Not_tested	Not_tested
NIAB_21S4O3K3L2a_242035	SAMN46544308	PRJNA1217355	SRR32278387	Non-Ps	Non-Ps	Non-Ps	NA	NA	Sweet cherry Prunus avium cv. Kordia	2021	September	North UK	Peter Marshall & Co. cherry orchard	Not_tested	Not_tested	Not_tested
NIAB_21S4W1A2L1a_242036	SAMN46544309	PRJNA1217355	SRR32278386	Non-Ps	Non-Ps	Non-Ps	NA	NA	Wild cherry Prunus avium	2021	September	North UK	Hally Burton wild woodland	Not_tested	Not_tested	Not_tested
NIAB_21S4W1A3L2b_242037	SAMN46544310	PRJNA1217355	SRR32278385	Non-Ps	Non-Ps	Non-Ps	NA	NA	Wild cherry Prunus avium	2021	September	North UK	Hally Burton wild woodland	Not_tested	Not_tested	Not_tested
NIAB_21S4W1A4L1b_242038	SAMN46544311	PRJNA1217355	SRR32278383	Non-Ps	Non-Ps	Non-Ps	NA	NA	Wild cherry Prunus avium	2021	September	North UK	Hally Burton wild woodland	Not_tested	Not_tested	Not_tested
NIAB_21S4W1A5L1a_242039	SAMN46544312	PRJNA1217355	SRR32278382	PG13a	PG13a	PG13a	139	NA	Wild cherry Prunus avium	2021	September	North UK	Hally Burton wild woodland	Non-pathogenic	Non-pathogenic	Non-pathogenic
NIAB_21S4W1B1L1a_242040	SAMN46544313	PRJNA1217355	SRR32278381	Non-Ps	Non-Ps	Non-Ps	NA	NA	Blackthorn Prunus spinosa	2021	September	North UK	Hally Burton wild woodland	Not_tested	Not_tested	Not_tested
NIAB_21S4W1B3L1b_242041	SAMN46544314	PRJNA1217355	SRR32278380	Non-Ps	Non-Ps	Non-Ps	NA	NA	Blackthorn Prunus spinosa	2021	September	North UK	Hally Burton wild woodland	Not_tested	Not_tested	Not_tested
NIAB_21M4W1B6L2b_242042	SAMN46544315	PRJNA1217355	SRR32278379	Non-Ps	Non-Ps	Non-Ps	NA	NA	Blackthorn Prunus spinosa	2021	May	North UK	Hally Burton wild woodland	Not_tested	Not_tested	Not_tested
NIAB_21S4W1C1L1a_242043	SAMN46544316	PRJNA1217355	SRR32278378	Non-Ps	Non-Ps	Non-Ps	NA	NA	Wild plum Prunus cerasifera or Prunus domestica	2021	September	North UK	Hally Burton wild woodland	Not_tested	Not_tested	Not_tested
NIAB_21M4W1C2L2a_242044	SAMN46544317	PRJNA1217355	SRR32278377	Non-Ps	Non-Ps	Non-Ps	NA	NA	Wild plum Prunus cerasifera or Prunus domestica	2021	May	North UK	Hally Burton wild woodland	Not_tested	Not_tested	Not_tested
NIAB_21S4W1C3L1b_242045	SAMN46544318	PRJNA1217355	SRR32277889	Non-Ps	Non-Ps	Non-Ps	NA	NA	Wild plum Prunus cerasifera or Prunus domestica	2021	September	North UK	Hally Burton wild woodland	Not_tested	Not_tested	Not_tested
NIAB_21M4W1C6L2b_242046	SAMN46544319	PRJNA1217355	SRR32277888	Non-Ps	Non-Ps	Non-Ps	NA	NA	Wild plum Prunus cerasifera or Prunus domestica	2021	May	North UK	Hally Burton wild woodland	Not_tested	Not_tested	Not_tested
NIAB_21S4W1D2L1b_242047	SAMN46544320	PRJNA1217355	SRR32277887	PG2	PG2b&d	PG2b	69	NA	Hawthorn Crataegus monogyna	2021	September	North UK	Hally Burton wild woodland	Non-pathogenic	Non-pathogenic	HR-inducing
NIAB_21S4W1D4L1a_242048	SAMN46544321	PRJNA1217355	SRR32277885	Non-Ps	Non-Ps	Non-Ps	NA	NA	Hawthorn Crataegus monogyna	2021	September	North UK	Hally Burton wild woodland	Not_tested	Not_tested	Not_tested
NIAB_21S4W1D5L1b_242049	SAMN46544322	PRJNA1217355	SRR32277884	Non-Ps	Non-Ps	Non-Ps	NA	NA	Hawthorn Crataegus monogyna	2021	September	North UK	Hally Burton wild woodland	Not_tested	Not_tested	Not_tested
NIAB_21M4W1D6L2a_242050	SAMN46544323	PRJNA1217355	SRR32277883	PG13a	PG13a	PG13a	180	NA	Hawthorn Crataegus monogyna	2021	May	North UK	Hally Burton wild woodland	Not_tested	Not_tested	Not_tested
NIAB_21S4W1E1L1b_242051	SAMN46544324	PRJNA1217355	SRR32277882	Non-Ps	Non-Ps	Non-Ps	NA	NA	Wild strawberry Fragria vesca	2021	September	North UK	Hally Burton wild woodland	Not_tested	Not_tested	Not_tested
NIAB_21S4W1E3L1b_242052	SAMN46544325	PRJNA1217355	SRR32277881	Non-Ps	Non-Ps	Non-Ps	NA	NA	Wild strawberry Fragria vesca	2021	September	North UK	Hally Burton wild woodland	Not_tested	Not_tested	Not_tested
NIAB_21S4W1E5L1b_242053	SAMN46544326	PRJNA1217355	SRR32277880	Non-Ps	Non-Ps	Non-Ps	NA	NA	Wild strawberry Fragria vesca	2021	September	North UK	Hally Burton wild woodland	Not_tested	Not_tested	Not_tested
NIAB_21S4W1E6L1b_242054	SAMN46544327	PRJNA1217355	SRR32277879	PG2	PG2b&d	PG2b	341	NA	Wild strawberry Fragria vesca	2021	September	North UK	Hally Burton wild woodland	Non-pathogenic	Intermediate	HR-inducing
NIAB_21M4W1F1L2b_242055	SAMN46544328	PRJNA1217355	SRR32277878	PG13a	PG13a	PG13a	74	NA	Ash Fraxinus excelsior	2021	May	North UK	Hally Burton wild woodland	Not_tested	Not_tested	Not_tested
NIAB_21S4W1F2L1a_242056	SAMN46544329	PRJNA1217355	SRR32277877	PG2	PG2b&d	PG2b	127	NA	Ash Fraxinus excelsior	2021	September	North UK	Hally Burton wild woodland	Non-pathogenic	Non-pathogenic	HR-inducing
NIAB_21S4W1F5L1b_242057	SAMN46544330	PRJNA1217355	SRR32277876	PG2	PG2b&d	PG2b	68	NA	Ash Fraxinus excelsior	2021	September	North UK	Hally Burton wild woodland	Non-pathogenic	Intermediate	HR-inducing
NIAB_21M4W1F6L2b_242058	SAMN46544331	PRJNA1217355	SRR32277874	Non-Ps	Non-Ps	Non-Ps	NA	NA	Ash Fraxinus excelsior	2021	May	North UK	Hally Burton wild woodland	Not_tested	Not_tested	Not_tested
NIAB_21S4W2A1L1b_242059	SAMN46544332	PRJNA1217355	SRR32277873	PG13a	PG13a	PG13a	106	NA	Wild cherry Prunus avium	2021	September	North UK	Westfield wild woodland	Not_tested	Not_tested	Not_tested
NIAB_21S4W2A2L1b_242060	SAMN46544333	PRJNA1217355	SRR32277872	Non-Ps	Non-Ps	Non-Ps	NA	NA	Wild cherry Prunus avium	2021	September	North UK	Westfield wild woodland	Not_tested	Not_tested	Not_tested
NIAB_21M4W2A5L2b_242061	SAMN46544334	PRJNA1217355	SRR32277871	Non-Ps	Non-Ps	Non-Ps	NA	NA	Wild cherry Prunus avium	2021	May	North UK	Westfield wild woodland	Not_tested	Not_tested	Not_tested
NIAB_21S4W2A6L1b_242062	SAMN46544335	PRJNA1217355	SRR32277870	Non-Ps	Non-Ps	Non-Ps	NA	NA	Wild cherry Prunus avium	2021	September	North UK	Westfield wild woodland	Not_tested	Not_tested	Not_tested
NIAB_21M4W2B2L2a_242063	SAMN46544336	PRJNA1217355	SRR32277869	Non-Ps	Non-Ps	Non-Ps	NA	NA	Blackthorn Prunus spinosa	2021	May	North UK	Westfield wild woodland	Not_tested	Not_tested	Not_tested
NIAB_21M4W2B5L2b_242064	SAMN46544337	PRJNA1217355	SRR32277868	Non-Ps	Non-Ps	Non-Ps	NA	NA	Blackthorn Prunus spinosa	2021	May	North UK	Westfield wild woodland	Not_tested	Not_tested	Not_tested
NIAB_21S4W2C1L1a_242065	SAMN46544338	PRJNA1217355	SRR32277867	Non-Ps	Non-Ps	Non-Ps	NA	NA	Wild plum Prunus cerasifera or Prunus domestica	2021	September	North UK	Westfield wild woodland	Not_tested	Not_tested	Not_tested
NIAB_21S4W2C3L1b_242066	SAMN46544339	PRJNA1217355	SRR32277866	Non-Ps	Non-Ps	Non-Ps	NA	NA	Wild plum Prunus cerasifera or Prunus domestica	2021	September	North UK	Westfield wild woodland	Not_tested	Not_tested	Not_tested
NIAB_21S4W2C4L1b_242067	SAMN46544340	PRJNA1217355	SRR32277865	Non-Ps	Non-Ps	Non-Ps	NA	NA	Wild plum Prunus cerasifera or Prunus domestica	2021	September	North UK	Westfield wild woodland	Not_tested	Not_tested	Not_tested
NIAB_21M4W2C6L2b_242068	SAMN46544341	PRJNA1217355	SRR32278155	PG1	PG1a&b	PG1b	418	NA	Wild plum Prunus cerasifera or Prunus domestica	2021	May	North UK	Westfield wild woodland	Non-pathogenic	Non-pathogenic	HR-inducing
NIAB_21M4W2D1L2b_242069	SAMN46544342	PRJNA1217355	SRR32278154	Non-Ps	Non-Ps	Non-Ps	NA	NA	Hawthorn Crataegus monogyna	2021	May	North UK	Westfield wild woodland	Not_tested	Not_tested	Not_tested
NIAB_21M4W2D2L2b_242070	SAMN46544343	PRJNA1217355	SRR32278153	Non-Ps	Non-Ps	Non-Ps	NA	NA	Hawthorn Crataegus monogyna	2021	May	North UK	Westfield wild woodland	Not_tested	Not_tested	Not_tested
NIAB_21S4W2D5L1a_242071	SAMN46544344	PRJNA1217355	SRR32278152	Non-Ps	Non-Ps	Non-Ps	NA	NA	Hawthorn Crataegus monogyna	2021	September	North UK	Westfield wild woodland	Not_tested	Not_tested	Not_tested
NIAB_21S4W2D6L1a_242072	SAMN46544345	PRJNA1217355	SRR32278151	PG1	PG1a&b	PG1b	175	NA	Hawthorn Crataegus monogyna	2021	September	North UK	Westfield wild woodland	Non-pathogenic	Non-pathogenic	HR-inducing
NIAB_21M4W2E1L2b_242073	SAMN46544346	PRJNA1217355	SRR32278150	Non-Ps	Non-Ps	Non-Ps	NA	NA	Wild strawberry Fragria vesca	2021	May	North UK	Westfield wild woodland	Not_tested	Not_tested	Not_tested
NIAB_21S4W2F2L1a_242074	SAMN46544347	PRJNA1217355	SRR32278149	Non-Ps	Non-Ps	Non-Ps	NA	NA	Ash Fraxinus excelsior	2021	September	North UK	Westfield wild woodland	Not_tested	Not_tested	Not_tested
NIAB_21M4W2F4L2a_242075	SAMN46544348	PRJNA1217355	SRR32278148	Non-Ps	Non-Ps	Non-Ps	NA	NA	Ash Fraxinus excelsior	2021	May	North UK	Westfield wild woodland	Not_tested	Not_tested	Not_tested
NIAB_21M4W2F5L2b_242076	SAMN46544349	PRJNA1217355	SRR32278147	Non-Ps	Non-Ps	Non-Ps	NA	NA	Ash Fraxinus excelsior	2021	May	North UK	Westfield wild woodland	Not_tested	Not_tested	Not_tested
NIAB_21S4W2F6L1b_242077	SAMN46544350	PRJNA1217355	SRR32278146	Non-Ps	Non-Ps	Non-Ps	NA	NA	Ash Fraxinus excelsior	2021	September	North UK	Westfield wild woodland	Not_tested	Not_tested	Not_tested
NIAB_21S1O3K4L1b_242078	SAMN46544351	PRJNA1217355	SRR32278144	Non-Ps	Non-Ps	Non-Ps	NA	NA	Sweet cherry Prunus avium cv. Kordia	2021	September	Southeast UK	Mount Ephraim Farm cherry orchard	Not_tested	Not_tested	Not_tested
NIAB_21S1O3K5L1a_242079	SAMN46544352	PRJNA1217355	SRR32278143	Non-Ps	Non-Ps	Non-Ps	NA	NA	Sweet cherry Prunus avium cv. Kordia	2021	September	Southeast UK	Mount Ephraim Farm cherry orchard	Not_tested	Not_tested	Not_tested
NIAB_21S3W2A6L2a_242080	SAMN46544353	PRJNA1217355	SRR32278142	Non-Ps	Non-Ps	Non-Ps	NA	NA	Wild cherry Prunus avium	2021	September	Southwest UK	Black Rock-Cheddar Gorge wild woodland	Not_tested	Not_tested	Not_tested
NIAB_21S4O1L1L2a_242081	SAMN46544354	PRJNA1217355	SRR32278141	Non-Ps	Non-Ps	Non-Ps	NA	NA	Sweet cherry Prunus avium cv. Lapins	2021	September	North UK	Castleton Fruit Ltd cherry orchard	Not_tested	Not_tested	Not_tested
NIAB_21S4W1B5L1a_242082	SAMN46544355	PRJNA1217355	SRR32278140	Non-Ps	Non-Ps	Non-Ps	NA	NA	Blackthorn Prunus spinosa	2021	September	North UK	Hally Burton wild woodland	Not_tested	Not_tested	Not_tested
NIAB_22M1O1S1L2b_242083	SAMN46544356	PRJNA1217355	SRR32278139	PG2	PG2b&d	PG2b	357	NA	Sweet cherry Prunus avium cv. Sweetheart	2022	May	Southeast UK	F.W Mansfield & Son cherry orchard	Not_tested	Not_tested	Not_tested
NIAB_22M1O1S2L2b_242084	SAMN46544357	PRJNA1217355	SRR32278138	PG2	PG2b&d	PG2b	387	NA	Sweet cherry Prunus avium cv. Sweetheart	2022	May	Southeast UK	F.W Mansfield & Son cherry orchard	Not_tested	Not_tested	Not_tested
NIAB_22M1O1S6L2b_242085	SAMN46544358	PRJNA1217355	SRR32278137	Non-Ps	Non-Ps	Non-Ps	NA	NA	Sweet cherry Prunus avium cv. Sweetheart	2022	May	Southeast UK	F.W Mansfield & Son cherry orchard	Not_tested	Not_tested	Not_tested
NIAB_21S3W1B6L2b_242086	SAMN46544359	PRJNA1217355	SRR32278136	Non-Ps	Non-Ps	Non-Ps	NA	NA	Blackthorn Prunus spinosa	2021	September	Southwest UK	Girdlers Coppice wild woodland	Not_tested	Not_tested	Not_tested
NIAB_21S3W1C1L2a_242087	SAMN46544360	PRJNA1217355	SRR32278135	PG1	PG1a&b	PG1a	91	NA	Wild plum Prunus cerasifera or Prunus domestica	2021	September	Southwest UK	Girdlers Coppice wild woodland	Non-pathogenic	Non-pathogenic	HR-inducing
NIAB_21S3W1C3L2a_242088	SAMN46544361	PRJNA1217355	SRR32278133	Non-Ps	Non-Ps	Non-Ps	NA	NA	Wild plum Prunus cerasifera or Prunus domestica	2021	September	Southwest UK	Girdlers Coppice wild woodland	Not_tested	Not_tested	Not_tested
NIAB_21S3O2S6L1a_242089	SAMN46544362	PRJNA1217355	SRR32278132	PG13a	PG13a	PG13a	34	NA	Sweet cherry Prunus avium cv. Sweetheart	2021	September	Southwest UK	Whitehouse Farm cherry orchard	Not_tested	Not_tested	Not_tested
NIAB_21S3O2L1L2a_242090	SAMN46544363	PRJNA1217355	SRR32277617	PG2	PG2b&d	PG2b	285	NA	Sweet cherry Prunus avium cv. Lapins	2021	September	Southwest UK	Whitehouse Farm cherry orchard	Intermediate	Non-pathogenic	HR-inducing
NIAB_22M1O1P1L2b_242091	SAMN46544364	PRJNA1217355	SRR32277616	Non-Ps	Non-Ps	Non-Ps	NA	NA	Sweet cherry Prunus avium cv. Penny	2022	May	Southeast UK	F.W Mansfield & Son cherry orchard	Not_tested	Not_tested	Not_tested
NIAB_22M1O1P2L1a_242092	SAMN46544365	PRJNA1217355	SRR32277615	Non-Ps	Non-Ps	Non-Ps	NA	NA	Sweet cherry Prunus avium cv. Penny	2022	May	Southeast UK	F.W Mansfield & Son cherry orchard	Not_tested	Not_tested	Not_tested
NIAB_22M1O1P3L1a_242093	SAMN46544366	PRJNA1217355	SRR32277614	Non-Ps	Non-Ps	Non-Ps	NA	NA	Sweet cherry Prunus avium cv. Penny	2022	May	Southeast UK	F.W Mansfield & Son cherry orchard	Not_tested	Not_tested	Not_tested
NIAB_22M1O1P4L2a_242094	SAMN46544367	PRJNA1217355	SRR32277613	PG2	PG2b&d	PG2b	387	NA	Sweet cherry Prunus avium cv. Penny	2022	May	Southeast UK	F.W Mansfield & Son cherry orchard	Not_tested	Not_tested	Not_tested
NIAB_22M1O1K1L2b_242095	SAMN46544368	PRJNA1217355	SRR32277612	PG2	PG2b&d	PG2b	138	NA	Sweet cherry Prunus avium cv. Kordia	2022	May	Southeast UK	F.W Mansfield & Son cherry orchard	Not_tested	Not_tested	Not_tested
NIAB_22M1O1K3L1a_242096	SAMN46544369	PRJNA1217355	SRR32277611	Non-Ps	Non-Ps	Non-Ps	NA	NA	Sweet cherry Prunus avium cv. Kordia	2022	May	Southeast UK	F.W Mansfield & Son cherry orchard	Not_tested	Not_tested	Not_tested
NIAB_22M1O1K4L2a_242097	SAMN46544370	PRJNA1217355	SRR32277610	PG2	PG2b&d	PG2b	130	NA	Sweet cherry Prunus avium cv. Kordia	2022	May	Southeast UK	F.W Mansfield & Son cherry orchard	Not_tested	Not_tested	Not_tested
NIAB_22M1O1K6L1a_242098	SAMN46544371	PRJNA1217355	SRR32277608	Non-Ps	Non-Ps	Non-Ps	NA	NA	Sweet cherry Prunus avium cv. Kordia	2022	May	Southeast UK	F.W Mansfield & Son cherry orchard	Not_tested	Not_tested	Not_tested
NIAB_22M1O2S1L2a_242099	SAMN46544372	PRJNA1217355	SRR32277607	PG9	PG9b	PG9b	136	NA	Sweet cherry Prunus avium cv. Sweetheart	2022	May	Southeast UK	AC Hulme & Sons cherry orchard	Not_tested	Not_tested	Not_tested
NIAB_22M1O2S2L2b_242100	SAMN46544373	PRJNA1217355	SRR32277606	PG2	PG2b&d	PG2b	273	NA	Sweet cherry Prunus avium cv. Sweetheart	2022	May	Southeast UK	AC Hulme & Sons cherry orchard	Not_tested	Not_tested	Not_tested
NIAB_22M1O2S4L1b_242101	SAMN46544374	PRJNA1217355	SRR32277605	PG2	PG2b&d	PG2d	7	PG2d-4	Sweet cherry Prunus avium cv. Sweetheart	2022	May	Southeast UK	AC Hulme & Sons cherry orchard	Not_tested	Not_tested	Not_tested
NIAB_22M1O2S6L2b_242102	SAMN46544375	PRJNA1217355	SRR32277604	PG2	PG2b&d	PG2d	17	PG2d-3	Sweet cherry Prunus avium cv. Sweetheart	2022	May	Southeast UK	AC Hulme & Sons cherry orchard	Not_tested	Not_tested	Not_tested
NIAB_22M1O2P2L2b_242103	SAMN46544376	PRJNA1217355	SRR32277603	PG2	PG2b&d	PG2d	7	PG2d-4	Sweet cherry Prunus avium cv. Penny	2022	May	Southeast UK	AC Hulme & Sons cherry orchard	Not_tested	Not_tested	Not_tested
NIAB_22M1O2P4L1a_242104	SAMN46544377	PRJNA1217355	SRR32277602	Non-Ps	Non-Ps	Non-Ps	NA	NA	Sweet cherry Prunus avium cv. Penny	2022	May	Southeast UK	AC Hulme & Sons cherry orchard	Not_tested	Not_tested	Not_tested
NIAB_22M1O2P5L2b_242105	SAMN46544378	PRJNA1217355	SRR32277601	Non-Ps	Non-Ps	Non-Ps	NA	NA	Sweet cherry Prunus avium cv. Penny	2022	May	Southeast UK	AC Hulme & Sons cherry orchard	Not_tested	Not_tested	Not_tested
NIAB_22M1O2P6L1b_242106	SAMN46544379	PRJNA1217355	SRR32277600	Non-Ps	Non-Ps	Non-Ps	NA	NA	Sweet cherry Prunus avium cv. Penny	2022	May	Southeast UK	AC Hulme & Sons cherry orchard	Not_tested	Not_tested	Not_tested
NIAB_22M1O2K2L1b_242107	SAMN46544380	PRJNA1217355	SRR32277599	PG13a	PG13a	PG13a	56	NA	Sweet cherry Prunus avium cv. Kordia	2022	May	Southeast UK	AC Hulme & Sons cherry orchard	Not_tested	Not_tested	Not_tested
NIAB_22M1O2K5L1a_242108	SAMN46544381	PRJNA1217355	SRR32277597	Non-Ps	Non-Ps	Non-Ps	NA	NA	Sweet cherry Prunus avium cv. Kordia	2022	May	Southeast UK	AC Hulme & Sons cherry orchard	Not_tested	Not_tested	Not_tested
NIAB_22M1O3S3L1a_242109	SAMN46544382	PRJNA1217355	SRR32277596	PG7b	PG7b	PG7b	427	NA	Sweet cherry Prunus avium cv. Sweetheart	2022	May	Southeast UK	Mount Ephraim Farm cherry orchard	Not_tested	Not_tested	Not_tested
NIAB_22M1O3L5L1b_242110	SAMN46544383	PRJNA1217355	SRR32277595	Non-Ps	Non-Ps	Non-Ps	NA	NA	Sweet cherry Prunus avium cv. Lapins	2022	May	Southeast UK	Mount Ephraim Farm cherry orchard	Not_tested	Not_tested	Not_tested
NIAB_22M1O3L6L1a_242111	SAMN46544384	PRJNA1217355	SRR32277594	PG4b	PG4b	PG4b	35	NA	Sweet cherry Prunus avium cv. Lapins	2022	May	Southeast UK	Mount Ephraim Farm cherry orchard	Not_tested	Not_tested	Not_tested
NIAB_22M1O3K1L1b_242112	SAMN46544385	PRJNA1217355	SRR32278376	PG2	PG2b&d	PG2b	208	NA	Sweet cherry Prunus avium cv. Kordia	2022	May	Southeast UK	Mount Ephraim Farm cherry orchard	Not_tested	Not_tested	Not_tested
NIAB_22M1O3K3L1b_242113	SAMN46544386	PRJNA1217355	SRR32278375	PG7b	PG7b	PG7b	290	NA	Sweet cherry Prunus avium cv. Kordia	2022	May	Southeast UK	Mount Ephraim Farm cherry orchard	Not_tested	Not_tested	Not_tested
NIAB_22M1O3K4L1b_242114	SAMN46544387	PRJNA1217355	SRR32278374	Non-Ps	Non-Ps	Non-Ps	NA	NA	Sweet cherry Prunus avium cv. Kordia	2022	May	Southeast UK	Mount Ephraim Farm cherry orchard	Not_tested	Not_tested	Not_tested
NIAB_22M1W1A1L2b_247171	SAMN46544388	PRJNA1217355	SRR32278373	Non-Ps	Non-Ps	Non-Ps	NA	NA	Wild cherry Prunus avium	2022	May	Southeast UK	Hamlet wild woodland	Not_tested	Not_tested	Not_tested
NIAB_22M1W1A2L1a_247172	SAMN46544389	PRJNA1217355	SRR32278372	Non-Ps	Non-Ps	Non-Ps	NA	NA	Wild cherry Prunus avium	2022	May	Southeast UK	Hamlet wild woodland	Not_tested	Not_tested	Not_tested
NIAB_22M1W1A3L1a_247173	SAMN46544390	PRJNA1217355	SRR32278371	Non-Ps	Non-Ps	Non-Ps	NA	NA	Wild cherry Prunus avium	2022	May	Southeast UK	Hamlet wild woodland	Not_tested	Not_tested	Not_tested
NIAB_22M1W1A5L1a_247174	SAMN46544391	PRJNA1217355	SRR32278369	PG13a	PG13a	PG13a	282	NA	Wild cherry Prunus avium	2022	May	Southeast UK	Hamlet wild woodland	Not_tested	Not_tested	Not_tested
NIAB_22M1W1B1L2a_247175	SAMN46544392	PRJNA1217355	SRR32278368	Non-Ps	Non-Ps	Non-Ps	NA	NA	Blackthorn Prunus spinosa	2022	May	Southeast UK	Hamlet wild woodland	Not_tested	Not_tested	Not_tested
NIAB_22M3W1A5L2a_247176	SAMN46544393	PRJNA1217355	SRR32278367	PG2	PG2b&d	PG2b	124	NA	Wild cherry Prunus avium	2022	May	Southwest UK	Girdlers Coppice wild woodland	Not_tested	Not_tested	Not_tested
NIAB_22M1W1B5L1a_247177	SAMN46544394	PRJNA1217355	SRR32278366	Non-Ps	Non-Ps	Non-Ps	NA	NA	Blackthorn Prunus spinosa	2022	May	Southeast UK	Hamlet wild woodland	Not_tested	Not_tested	Not_tested
NIAB_22M1W1B6L2a_247178	SAMN46544395	PRJNA1217355	SRR32278365	Non-Ps	Non-Ps	Non-Ps	NA	NA	Blackthorn Prunus spinosa	2022	May	Southeast UK	Hamlet wild woodland	Not_tested	Not_tested	Not_tested
NIAB_22M1W1C1L2a_247179	SAMN46544396	PRJNA1217355	SRR32278364	Non-Ps	Non-Ps	Non-Ps	NA	NA	Wild plum Prunus cerasifera or Prunus domestica	2022	May	Southeast UK	Hamlet wild woodland	Not_tested	Not_tested	Not_tested
NIAB_22M1W1C2L2a_247180	SAMN46544397	PRJNA1217355	SRR32278363	PG1	PG1a&b	PG1a	198	NA	Wild plum Prunus cerasifera or Prunus domestica	2022	May	Southeast UK	Hamlet wild woodland	Not_tested	Not_tested	Not_tested
NIAB_22M1W1C5L2a_247181	SAMN46544398	PRJNA1217355	SRR32278362	Non-Ps	Non-Ps	Non-Ps	NA	NA	Wild plum Prunus cerasifera or Prunus domestica	2022	May	Southeast UK	Hamlet wild woodland	Not_tested	Not_tested	Not_tested
NIAB_22M1W1D1L2a_247182	SAMN46544399	PRJNA1217355	SRR32278361	PG7b	PG7b	PG7b	9	NA	Hawthorn Crataegus monogyna	2022	May	Southeast UK	Hamlet wild woodland	Not_tested	Not_tested	Not_tested
NIAB_22M1W1D5L1a_247183	SAMN46544400	PRJNA1217355	SRR32278360	PG2	PG2b&d	PG2b	386	NA	Hawthorn Crataegus monogyna	2022	May	Southeast UK	Hamlet wild woodland	Not_tested	Not_tested	Not_tested
NIAB_22M1W1D6L1a_247184	SAMN46544401	PRJNA1217355	SRR32278357	PG13a	PG13a	PG13a	294	NA	Hawthorn Crataegus monogyna	2022	May	Southeast UK	Hamlet wild woodland	Not_tested	Not_tested	Not_tested
NIAB_22M1W1E2L2a_247185	SAMN46544402	PRJNA1217355	SRR32278356	PG9	PG9b	PG9b	342	NA	Wild strawberry Fragria vesca	2022	May	Southeast UK	Hamlet wild woodland	Not_tested	Not_tested	Not_tested
NIAB_22M1W1E4L2b_247186	SAMN46544403	PRJNA1217355	SRR32278355	Non-Ps	Non-Ps	Non-Ps	NA	NA	Wild strawberry Fragria vesca	2022	May	Southeast UK	Hamlet wild woodland	Not_tested	Not_tested	Not_tested
NIAB_22M1W1E5L1a_247187	SAMN46544404	PRJNA1217355	SRR32278354	Non-Ps	Non-Ps	Non-Ps	NA	NA	Wild strawberry Fragria vesca	2022	May	Southeast UK	Hamlet wild woodland	Not_tested	Not_tested	Not_tested
NIAB_22M1W1E6L1a_247188	SAMN46544405	PRJNA1217355	SRR32278353	Non-Ps	Non-Ps	Non-Ps	NA	NA	Wild strawberry Fragria vesca	2022	May	Southeast UK	Hamlet wild woodland	Not_tested	Not_tested	Not_tested
NIAB_22M1W1F2L1a_247189	SAMN46544406	PRJNA1217355	SRR32277864	Non-Ps	Non-Ps	Non-Ps	NA	NA	Ash Fraxinus excelsior	2022	May	Southeast UK	Hamlet wild woodland	Not_tested	Not_tested	Not_tested
NIAB_22M1W1F4L2a_247190	SAMN46544407	PRJNA1217355	SRR32277863	Non-Ps	Non-Ps	Non-Ps	NA	NA	Ash Fraxinus excelsior	2022	May	Southeast UK	Hamlet wild woodland	Not_tested	Not_tested	Not_tested
NIAB_22M1W2A1L1a_247191	SAMN46544408	PRJNA1217355	SRR32277862	Non-Ps	Non-Ps	Non-Ps	NA	NA	Wild cherry Prunus avium	2022	May	Southeast UK	Saxton & Cages wild woodland	Not_tested	Not_tested	Not_tested
NIAB_22M1W2A2L2a_247192	SAMN46544409	PRJNA1217355	SRR32277861	Non-Ps	Non-Ps	Non-Ps	NA	NA	Wild cherry Prunus avium	2022	May	Southeast UK	Saxton & Cages wild woodland	Not_tested	Not_tested	Not_tested
NIAB_22M1W2A5L2a_247193	SAMN46544410	PRJNA1217355	SRR32277860	Non-Ps	Non-Ps	Non-Ps	NA	NA	Wild cherry Prunus avium	2022	May	Southeast UK	Saxton & Cages wild woodland	Not_tested	Not_tested	Not_tested
NIAB_22M1W2A6L1a_247194	SAMN46544411	PRJNA1217355	SRR32277858	PG2	PG2b&d	PG2d	174	PG2d-14	Wild cherry Prunus avium	2022	May	Southeast UK	Saxton & Cages wild woodland	Not_tested	Not_tested	Not_tested
NIAB_22M1W2B3L2a_247195	SAMN46544412	PRJNA1217355	SRR32277857	Non-Ps	Non-Ps	Non-Ps	NA	NA	Blackthorn Prunus spinosa	2022	May	Southeast UK	Saxton & Cages wild woodland	Not_tested	Not_tested	Not_tested
NIAB_22M1W2C1L1b_247196	SAMN46544413	PRJNA1217355	SRR32277856	PG1	PG1a&b	PG1b	32	NA	Wild plum Prunus cerasifera or Prunus domestica	2022	May	Southeast UK	Saxton & Cages wild woodland	Not_tested	Not_tested	Not_tested
NIAB_22M1W2C3L2a_247197	SAMN46544414	PRJNA1217355	SRR32277855	Non-Ps	Non-Ps	Non-Ps	NA	NA	Wild plum Prunus cerasifera or Prunus domestica	2022	May	Southeast UK	Saxton & Cages wild woodland	Not_tested	Not_tested	Not_tested
NIAB_22M1W2C4L1b_247198	SAMN46544415	PRJNA1217355	SRR32277854	PG13a	PG13a	PG13a	435	NA	Wild plum Prunus cerasifera or Prunus domestica	2022	May	Southeast UK	Saxton & Cages wild woodland	Not_tested	Not_tested	Not_tested
NIAB_22M1W2C5L1b_247199	SAMN46544416	PRJNA1217355	SRR32277853	PG2	PG2b&d	PG2d	28	PG2d-15	Wild plum Prunus cerasifera or Prunus domestica	2022	May	Southeast UK	Saxton & Cages wild woodland	Not_tested	Not_tested	Not_tested
NIAB_22M1W2D2L2a_247200	SAMN46544417	PRJNA1217355	SRR32277852	PG2	PG2b&d	PG2b	236	NA	Hawthorn Crataegus monogyna	2022	May	Southeast UK	Saxton & Cages wild woodland	Not_tested	Not_tested	Not_tested
NIAB_22M1W2D5L2a_247201	SAMN46544418	PRJNA1217355	SRR32277851	PG2	PG2b&d	PG2b	206	NA	Hawthorn Crataegus monogyna	2022	May	Southeast UK	Saxton & Cages wild woodland	Not_tested	Not_tested	Not_tested
NIAB_22M1W2E1L1a_247202	SAMN46544419	PRJNA1217355	SRR32277850	Non-Ps	Non-Ps	Non-Ps	NA	NA	Wild strawberry Fragria vesca	2022	May	Southeast UK	Saxton & Cages wild woodland	Not_tested	Not_tested	Not_tested
NIAB_22M1W2E2L1a_247203	SAMN46544420	PRJNA1217355	SRR32277849	Non-Ps	Non-Ps	Non-Ps	NA	NA	Wild strawberry Fragria vesca	2022	May	Southeast UK	Saxton & Cages wild woodland	Not_tested	Not_tested	Not_tested
NIAB_22M1W2E6L1a_247204	SAMN46544421	PRJNA1217355	SRR32277847	PG9	PG9b	PG9b	311	NA	Wild strawberry Fragria vesca	2022	May	Southeast UK	Saxton & Cages wild woodland	Not_tested	Not_tested	Not_tested
NIAB_22M1W2F1L2b_247205	SAMN46544422	PRJNA1217355	SRR32277846	Non-Ps	Non-Ps	Non-Ps	NA	NA	Ash Fraxinus excelsior	2022	May	Southeast UK	Saxton & Cages wild woodland	Not_tested	Not_tested	Not_tested
NIAB_22M1W2F3L2b_247206	SAMN46544423	PRJNA1217355	SRR32277845	Non-Ps	Non-Ps	Non-Ps	NA	NA	Ash Fraxinus excelsior	2022	May	Southeast UK	Saxton & Cages wild woodland	Not_tested	Not_tested	Not_tested
NIAB_22M1W2F5L1a_247207	SAMN46544424	PRJNA1217355	SRR32277844	PG2	PG2b&d	PG2b	33	NA	Ash Fraxinus excelsior	2022	May	Southeast UK	Saxton & Cages wild woodland	Not_tested	Not_tested	Not_tested
NIAB_22M2O1K4L2b_247208	SAMN46544425	PRJNA1217355	SRR32277843	Non-Ps	Non-Ps	Non-Ps	NA	NA	Sweet cherry Prunus avium cv. Kordia	2022	May	WestMidlands UK	Haygrove Ltd cherry orchard	Not_tested	Not_tested	Not_tested
NIAB_22M2O1P6L1a_247209	SAMN46544426	PRJNA1217355	SRR32277842	Non-Ps	Non-Ps	Non-Ps	NA	NA	Sweet cherry Prunus avium cv. Penny	2022	May	WestMidlands UK	Haygrove Ltd cherry orchard	Not_tested	Not_tested	Not_tested
NIAB_22M2O2K2L2a_247210	SAMN46544427	PRJNA1217355	SRR32277841	PG2	PG2b&d	PG2b	124	NA	Sweet cherry Prunus avium cv. Kordia	2022	May	WestMidlands UK	Penrhos spirits cherry orchard	Not_tested	Not_tested	Not_tested
NIAB_22M2O2K3L2a_247211	SAMN46544428	PRJNA1217355	SRR32277840	PG2	PG2b&d	PG2b	45	NA	Sweet cherry Prunus avium cv. Kordia	2022	May	WestMidlands UK	Penrhos spirits cherry orchard	Not_tested	Not_tested	Not_tested
NIAB_22M2O2K5L2b_247212	SAMN46544429	PRJNA1217355	SRR32277839	PG2	PG2b&d	PG2d	7	PG2d-4	Sweet cherry Prunus avium cv. Kordia	2022	May	WestMidlands UK	Penrhos spirits cherry orchard	Not_tested	Not_tested	Not_tested
NIAB_22M2O2K6L2a_247213	SAMN46544430	PRJNA1217355	SRR32278131	Non-Ps	Non-Ps	Non-Ps	NA	NA	Sweet cherry Prunus avium cv. Kordia	2022	May	WestMidlands UK	Penrhos spirits cherry orchard	Not_tested	Not_tested	Not_tested
NIAB_22M2O2P2L1a_247214	SAMN46544431	PRJNA1217355	SRR32278129	PG2	PG2b&d	PG2d	17	PG2d-3	Sweet cherry Prunus avium cv. Penny	2022	May	WestMidlands UK	Penrhos spirits cherry orchard	Not_tested	Not_tested	Not_tested
NIAB_22M4O2S3L1a_247215	SAMN46544432	PRJNA1217355	SRR32278128	PG2	PG2b&d	PG2b	24	NA	Sweet cherry Prunus avium cv. Sweetheart	2022	May	North UK	Thomas Thomson cherry orchard	Not_tested	Not_tested	Not_tested
NIAB_22M2O2P6L1a_247216	SAMN46544433	PRJNA1217355	SRR32278127	Non-Ps	Non-Ps	Non-Ps	NA	NA	Sweet cherry Prunus avium cv. Penny	2022	May	WestMidlands UK	Penrhos spirits cherry orchard	Not_tested	Not_tested	Not_tested
NIAB_22M2O2L3L1a_247217	SAMN46544434	PRJNA1217355	SRR32278126	PG2	PG2b&d	PG2d	17	PG2d-3	Sweet cherry Prunus avium cv. Lapins	2022	May	WestMidlands UK	Penrhos spirits cherry orchard	Not_tested	Not_tested	Not_tested
NIAB_22M2O2L6L1a_247218	SAMN46544435	PRJNA1217355	SRR32278125	PG2	PG2b&d	PG2d	17	PG2d-3	Sweet cherry Prunus avium cv. Lapins	2022	May	WestMidlands UK	Penrhos spirits cherry orchard	Not_tested	Not_tested	Not_tested
NIAB_22M2O3S1L2a_247219	SAMN46544436	PRJNA1217355	SRR32278124	PG2	PG2b&d	PG2d	3	PG2d-1	Sweet cherry Prunus avium cv. Sweetheart	2022	May	WestMidlands UK	Lower Hope Fruit Ltd cherry orchard	Not_tested	Not_tested	Not_tested
NIAB_22M2O3S3L2a_247220	SAMN46544437	PRJNA1217355	SRR32278123	Non-Ps	Non-Ps	Non-Ps	NA	NA	Sweet cherry Prunus avium cv. Sweetheart	2022	May	WestMidlands UK	Lower Hope Fruit Ltd cherry orchard	Not_tested	Not_tested	Not_tested
NIAB_22M2O3P5L1b_247221	SAMN46544438	PRJNA1217355	SRR32278122	Non-Ps	Non-Ps	Non-Ps	NA	NA	Sweet cherry Prunus avium cv. Penny	2022	May	WestMidlands UK	Lower Hope Fruit Ltd cherry orchard	Not_tested	Not_tested	Not_tested
NIAB_22M2O3P6L2b_247222	SAMN46544439	PRJNA1217355	SRR32278121	Non-Ps	Non-Ps	Non-Ps	NA	NA	Sweet cherry Prunus avium cv. Penny	2022	May	WestMidlands UK	Lower Hope Fruit Ltd cherry orchard	Not_tested	Not_tested	Not_tested
NIAB_22M2W1A1L1a_247223	SAMN46544440	PRJNA1217355	SRR32278120	Non-Ps	Non-Ps	Non-Ps	NA	NA	Wild cherry Prunus avium	2022	May	WestMidlands UK	Beacon Hill wild woodland	Not_tested	Not_tested	Not_tested
NIAB_22M2W1A2L1a_247224	SAMN46544441	PRJNA1217355	SRR32278118	Non-Ps	Non-Ps	Non-Ps	NA	NA	Wild cherry Prunus avium	2022	May	WestMidlands UK	Beacon Hill wild woodland	Not_tested	Not_tested	Not_tested
NIAB_22M2W1B1L2b_247225	SAMN46544442	PRJNA1217355	SRR32278117	PG2	PG2b&d	PG2b	6	NA	Blackthorn Prunus spinosa	2022	May	WestMidlands UK	Beacon Hill wild woodland	Not_tested	Not_tested	Not_tested
NIAB_22M2W1B2L2a_247226	SAMN46544443	PRJNA1217355	SRR32278116	PG2	PG2b&d	PG2b	399	NA	Blackthorn Prunus spinosa	2022	May	WestMidlands UK	Beacon Hill wild woodland	Not_tested	Not_tested	Not_tested
NIAB_22M2W1B3L2b_247227	SAMN46544444	PRJNA1217355	SRR32278115	Non-Ps	Non-Ps	Non-Ps	NA	NA	Blackthorn Prunus spinosa	2022	May	WestMidlands UK	Beacon Hill wild woodland	Not_tested	Not_tested	Not_tested
NIAB_22M2W1B6L2a_247228	SAMN46544445	PRJNA1217355	SRR32278114	PG13a	PG13a	PG13a	63	NA	Blackthorn Prunus spinosa	2022	May	WestMidlands UK	Beacon Hill wild woodland	Not_tested	Not_tested	Not_tested
NIAB_22M2W1D1L2a_247229	SAMN46544446	PRJNA1217355	SRR32278113	PG2	PG2b&d	PG2b	215	NA	Hawthorn Crataegus monogyna	2022	May	WestMidlands UK	Beacon Hill wild woodland	Not_tested	Not_tested	Not_tested
NIAB_22M2W1D5L2b_247230	SAMN46544447	PRJNA1217355	SRR32278112	PG2	PG2a	PG2a	190	NA	Hawthorn Crataegus monogyna	2022	May	WestMidlands UK	Beacon Hill wild woodland	Not_tested	Not_tested	Not_tested
NIAB_22M2W1D6L2a_247231	SAMN46544448	PRJNA1217355	SRR32278111	PG2	PG2b&d	PG2b	272	NA	Hawthorn Crataegus monogyna	2022	May	WestMidlands UK	Beacon Hill wild woodland	Not_tested	Not_tested	Not_tested
NIAB_22M2W1E2L1a_247232	SAMN46544449	PRJNA1217355	SRR32278110	PG2	PG2c	PG2c	214	NA	Wild strawberry Fragria vesca	2022	May	WestMidlands UK	Beacon Hill wild woodland	Not_tested	Not_tested	Not_tested
NIAB_22M2W1E3L1b_247233	SAMN46544450	PRJNA1217355	SRR32278109	PG2	PG2c	PG2c	368	NA	Wild strawberry Fragria vesca	2022	May	WestMidlands UK	Beacon Hill wild woodland	Not_tested	Not_tested	Not_tested
NIAB_22M2W1E6L2b_247234	SAMN46544451	PRJNA1217355	SRR32277593	Non-Ps	Non-Ps	Non-Ps	NA	NA	Wild strawberry Fragria vesca	2022	May	WestMidlands UK	Beacon Hill wild woodland	Not_tested	Not_tested	Not_tested
NIAB_22M2W1F1L1b_247235	SAMN46544452	PRJNA1217355	SRR32277592	PG2	PG2b&d	PG2b	215	NA	Ash Fraxinus excelsior	2022	May	WestMidlands UK	Beacon Hill wild woodland	Not_tested	Not_tested	Not_tested
NIAB_22M2W1F3L1b_247236	SAMN46544453	PRJNA1217355	SRR32277591	PG2	PG2b&d	PG2b	361	NA	Ash Fraxinus excelsior	2022	May	WestMidlands UK	Beacon Hill wild woodland	Not_tested	Not_tested	Not_tested
NIAB_22M2W1F5L2a_247237	SAMN46544454	PRJNA1217355	SRR32277590	PG2	PG2a	PG2a	173	NA	Ash Fraxinus excelsior	2022	May	WestMidlands UK	Beacon Hill wild woodland	Not_tested	Not_tested	Not_tested
NIAB_22M2W1F6L1b_247238	SAMN46544455	PRJNA1217355	SRR32277589	PG13a	PG13a	PG13a	122	NA	Ash Fraxinus excelsior	2022	May	WestMidlands UK	Beacon Hill wild woodland	Not_tested	Not_tested	Not_tested
NIAB_22M2W2A1L2a_247239	SAMN46544456	PRJNA1217355	SRR32277588	Non-Ps	Non-Ps	Non-Ps	NA	NA	Wild cherry Prunus avium	2022	May	WestMidlands UK	Thruxton Vallets wild woodland	Not_tested	Not_tested	Not_tested
NIAB_22M2W2A2L2a_247240	SAMN46544457	PRJNA1217355	SRR32277587	PG13a	PG13a	PG13a	422	NA	Wild cherry Prunus avium	2022	May	WestMidlands UK	Thruxton Vallets wild woodland	Not_tested	Not_tested	Not_tested
NIAB_22M2W2A3L2a_247241	SAMN46544458	PRJNA1217355	SRR32277586	Non-Ps	Non-Ps	Non-Ps	NA	NA	Wild cherry Prunus avium	2022	May	WestMidlands UK	Thruxton Vallets wild woodland	Not_tested	Not_tested	Not_tested
NIAB_22M2W2A4L1a_247242	SAMN46544459	PRJNA1217355	SRR32277585	PG3	PG3	PG3	164	NA	Wild cherry Prunus avium	2022	May	WestMidlands UK	Thruxton Vallets wild woodland	Not_tested	Not_tested	Not_tested
NIAB_22M2W2B2L2b_247243	SAMN46544460	PRJNA1217355	SRR32277584	PG13a	PG13a	PG13a	287	NA	Blackthorn Prunus spinosa	2022	May	WestMidlands UK	Thruxton Vallets wild woodland	Not_tested	Not_tested	Not_tested
NIAB_22M2W2B3L2a_247244	SAMN46544461	PRJNA1217355	SRR32277582	Non-Ps	Non-Ps	Non-Ps	NA	NA	Blackthorn Prunus spinosa	2022	May	WestMidlands UK	Thruxton Vallets wild woodland	Not_tested	Not_tested	Not_tested
NIAB_22M2W2B4L2b_247245	SAMN46544462	PRJNA1217355	SRR32277581	PG1	PG1a&b	PG1b	261	NA	Blackthorn Prunus spinosa	2022	May	WestMidlands UK	Thruxton Vallets wild woodland	Not_tested	Not_tested	Not_tested
NIAB_22M2W2B6L2a_247246	SAMN46544463	PRJNA1217355	SRR32277580	PG1	PG1a&b	PG1a	414	NA	Blackthorn Prunus spinosa	2022	May	WestMidlands UK	Thruxton Vallets wild woodland	Not_tested	Not_tested	Not_tested
NIAB_22M2W2C1L1a_247247	SAMN46544464	PRJNA1217355	SRR32277579	PG2	PG2a	PG2a	53	NA	Wild plum Prunus cerasifera or Prunus domestica	2022	May	WestMidlands UK	Thruxton Vallets wild woodland	Not_tested	Not_tested	Not_tested
NIAB_22M2W2C2L2b_247248	SAMN46544465	PRJNA1217355	SRR32277578	PG2	PG2b&d	PG2b	21	NA	Wild plum Prunus cerasifera or Prunus domestica	2022	May	WestMidlands UK	Thruxton Vallets wild woodland	Not_tested	Not_tested	Not_tested
NIAB_22M2W2C5L1a_247249	SAMN46544466	PRJNA1217355	SRR32277577	Non-Ps	Non-Ps	Non-Ps	NA	NA	Wild plum Prunus cerasifera or Prunus domestica	2022	May	WestMidlands UK	Thruxton Vallets wild woodland	Not_tested	Not_tested	Not_tested
NIAB_22M2W2C6L2a_247250	SAMN46544467	PRJNA1217355	SRR32277576	PG2	PG2b&d	PG2b	21	NA	Wild plum Prunus cerasifera or Prunus domestica	2022	May	WestMidlands UK	Thruxton Vallets wild woodland	Not_tested	Not_tested	Not_tested
NIAB_22M2W2D1L2b_247251	SAMN46544468	PRJNA1217355	SRR32277575	PG2	PG2b&d	PG2b	309	NA	Hawthorn Crataegus monogyna	2022	May	WestMidlands UK	Thruxton Vallets wild woodland	Not_tested	Not_tested	Not_tested
NIAB_22M2W2D4L2b_247252	SAMN46544469	PRJNA1217355	SRR32277574	Non-Ps	Non-Ps	Non-Ps	NA	NA	Hawthorn Crataegus monogyna	2022	May	WestMidlands UK	Thruxton Vallets wild woodland	Not_tested	Not_tested	Not_tested
NIAB_22M2W2D5L1a_247253	SAMN46544470	PRJNA1217355	SRR32277573	PG2	PG2a	PG2a	266	NA	Hawthorn Crataegus monogyna	2022	May	WestMidlands UK	Thruxton Vallets wild woodland	Not_tested	Not_tested	Not_tested
NIAB_22M2W2D6L1a_247254	SAMN46544471	PRJNA1217355	SRR32277571	Non-Ps	Non-Ps	Non-Ps	NA	NA	Hawthorn Crataegus monogyna	2022	May	WestMidlands UK	Thruxton Vallets wild woodland	Not_tested	Not_tested	Not_tested
NIAB_22M2W2F1L1a_247255	SAMN46544472	PRJNA1217355	SRR32277570	PG13a	PG13a	PG13a	63	NA	Ash Fraxinus excelsior	2022	May	WestMidlands UK	Thruxton Vallets wild woodland	Not_tested	Not_tested	Not_tested
NIAB_22M2W2F3L2a_247256	SAMN46544473	PRJNA1217355	SRR32278352	PG2	PG2a	PG2a	162	NA	Ash Fraxinus excelsior	2022	May	WestMidlands UK	Thruxton Vallets wild woodland	Not_tested	Not_tested	Not_tested
NIAB_22M2W2F5L2b_247257	SAMN46544474	PRJNA1217355	SRR32278351	PG2	PG2a	PG2a	385	NA	Ash Fraxinus excelsior	2022	May	WestMidlands UK	Thruxton Vallets wild woodland	Not_tested	Not_tested	Not_tested
NIAB_22M2W2F6L2a_247258	SAMN46544475	PRJNA1217355	SRR32278350	PG2	PG2a	PG2a	302	NA	Ash Fraxinus excelsior	2022	May	WestMidlands UK	Thruxton Vallets wild woodland	Not_tested	Not_tested	Not_tested
NIAB_22M3O1S1L2b_247259	SAMN46544476	PRJNA1217355	SRR32278349	PG2	PG2b&d	PG2b	230	NA	Sweet cherry Prunus avium cv. Sweetheart	2022	May	Southwest UK	Bagber Farm cherry orchard	Not_tested	Not_tested	Not_tested
NIAB_22M3O1S2L2a_247260	SAMN46544477	PRJNA1217355	SRR32278348	PG2	PG2b&d	PG2b	247	NA	Sweet cherry Prunus avium cv. Sweetheart	2022	May	Southwest UK	Bagber Farm cherry orchard	Not_tested	Not_tested	Not_tested
NIAB_22M3O1S4L1b_247261	SAMN46544478	PRJNA1217355	SRR32278347	PG2	PG2b&d	PG2b	58	NA	Sweet cherry Prunus avium cv. Sweetheart	2022	May	Southwest UK	Bagber Farm cherry orchard	Not_tested	Not_tested	Not_tested
NIAB_22M3O1P1L2b_247262	SAMN46544479	PRJNA1217355	SRR32278346	PG3	PG3	PG3	223	NA	Sweet cherry Prunus avium cv. Penny	2022	May	Southwest UK	Bagber Farm cherry orchard	Not_tested	Not_tested	Not_tested
NIAB_22M3O1P3L2a_247263	SAMN46544480	PRJNA1217355	SRR32278345	PG3	PG3	PG3	223	NA	Sweet cherry Prunus avium cv. Penny	2022	May	Southwest UK	Bagber Farm cherry orchard	Not_tested	Not_tested	Not_tested
NIAB_22M3O1P4L1a_247264	SAMN46544481	PRJNA1217355	SRR32278343	PG3	PG3	PG3	93	NA	Sweet cherry Prunus avium cv. Penny	2022	May	Southwest UK	Bagber Farm cherry orchard	Not_tested	Not_tested	Not_tested
NIAB_22M3O1P5L1a_247265	SAMN46544482	PRJNA1217355	SRR32278342	Non-Ps	Non-Ps	Non-Ps	NA	NA	Sweet cherry Prunus avium cv. Penny	2022	May	Southwest UK	Bagber Farm cherry orchard	Not_tested	Not_tested	Not_tested
NIAB_22M3O1L1L1a_247266	SAMN46544483	PRJNA1217355	SRR32278341	PG2	PG2b&d	PG2b	328	NA	Sweet cherry Prunus avium cv. Lapins	2022	May	Southwest UK	Bagber Farm cherry orchard	Not_tested	Not_tested	Not_tested
NIAB_22M3O1L2L2a_247267	SAMN46544484	PRJNA1217355	SRR32278340	PG3	PG3	PG3	223	NA	Sweet cherry Prunus avium cv. Lapins	2022	May	Southwest UK	Bagber Farm cherry orchard	Not_tested	Not_tested	Not_tested
NIAB_22M3O1L5L2b_247268	SAMN46544485	PRJNA1217355	SRR32278339	Non-Ps	Non-Ps	Non-Ps	NA	NA	Sweet cherry Prunus avium cv. Lapins	2022	May	Southwest UK	Bagber Farm cherry orchard	Not_tested	Not_tested	Not_tested
NIAB_22M3O2S1L2a_247269	SAMN46544486	PRJNA1217355	SRR32278338	PG1	PG1a&b	PG1a	222	NA	Sweet cherry Prunus avium cv. Sweetheart	2022	May	Southwest UK	Whitehouse Farm cherry orchard	Not_tested	Not_tested	Not_tested
NIAB_22M3O2S4L1b_247270	SAMN46544487	PRJNA1217355	SRR32278337	PG2	PG2b&d	PG2d	3	PG2d-1	Sweet cherry Prunus avium cv. Sweetheart	2022	May	Southwest UK	Whitehouse Farm cherry orchard	Not_tested	Not_tested	Not_tested
NIAB_22M2O1K2L2b_247271	SAMN46544488	PRJNA1217355	SRR32278336	PG2	PG2b&d	PG2b	340	NA	Sweet cherry Prunus avium cv. Kordia	2022	May	WestMidlands UK	Haygrove Ltd cherry orchard	Not_tested	Not_tested	Not_tested
NIAB_22M3O2L1L2a_247272	SAMN46544489	PRJNA1217355	SRR32278335	PG2	PG2b&d	PG2d	3	PG2d-1	Sweet cherry Prunus avium cv. Lapins	2022	May	Southwest UK	Whitehouse Farm cherry orchard	Not_tested	Not_tested	Not_tested
NIAB_22M3O2L2L1a_247273	SAMN46544490	PRJNA1217355	SRR32278334	Non-Ps	Non-Ps	Non-Ps	NA	NA	Sweet cherry Prunus avium cv. Lapins	2022	May	Southwest UK	Whitehouse Farm cherry orchard	Not_tested	Not_tested	Not_tested
NIAB_22M3O2L5L1b_247274	SAMN46544491	PRJNA1217355	SRR32278332	Non-Ps	Non-Ps	Non-Ps	NA	NA	Sweet cherry Prunus avium cv. Lapins	2022	May	Southwest UK	Whitehouse Farm cherry orchard	Not_tested	Not_tested	Not_tested
NIAB_22M3O2K2L1b_247275	SAMN46544492	PRJNA1217355	SRR32278331	Non-Ps	Non-Ps	Non-Ps	NA	NA	Sweet cherry Prunus avium cv. Kordia	2022	May	Southwest UK	Whitehouse Farm cherry orchard	Not_tested	Not_tested	Not_tested
NIAB_22M3O2K4L2a_247276	SAMN46544493	PRJNA1217355	SRR32278330	Non-Ps	Non-Ps	Non-Ps	NA	NA	Sweet cherry Prunus avium cv. Kordia	2022	May	Southwest UK	Whitehouse Farm cherry orchard	Not_tested	Not_tested	Not_tested
NIAB_22M3O2K5L2b_247277	SAMN46544494	PRJNA1217355	SRR32278329	Non-Ps	Non-Ps	Non-Ps	NA	NA	Sweet cherry Prunus avium cv. Kordia	2022	May	Southwest UK	Whitehouse Farm cherry orchard	Not_tested	Not_tested	Not_tested
NIAB_22M3O2K6L1a_247278	SAMN46544495	PRJNA1217355	SRR32277838	PG2	PG2b&d	PG2d	3	PG2d-1	Sweet cherry Prunus avium cv. Kordia	2022	May	Southwest UK	Whitehouse Farm cherry orchard	Not_tested	Not_tested	Not_tested
NIAB_22M3W1A1L1a_247279	SAMN46544496	PRJNA1217355	SRR32277837	Non-Ps	Non-Ps	Non-Ps	NA	NA	Wild cherry Prunus avium	2022	May	Southwest UK	Girdlers Coppice wild woodland	Not_tested	Not_tested	Not_tested
NIAB_22M3W1A4L1a_247280	SAMN46544497	PRJNA1217355	SRR32277836	PG2	PG2b&d	PG2b	78	NA	Wild cherry Prunus avium	2022	May	Southwest UK	Girdlers Coppice wild woodland	Not_tested	Not_tested	Not_tested
NIAB_22M3W1B1L2b_247281	SAMN46544498	PRJNA1217355	SRR32277835	PG2	PG2b&d	PG2b	324	NA	Blackthorn Prunus spinosa	2022	May	Southwest UK	Girdlers Coppice wild woodland	Not_tested	Not_tested	Not_tested
NIAB_22M3W1B2L2b_247282	SAMN46544499	PRJNA1217355	SRR32277834	PG2	PG2b&d	PG2b	68	NA	Blackthorn Prunus spinosa	2022	May	Southwest UK	Girdlers Coppice wild woodland	Not_tested	Not_tested	Not_tested
NIAB_22M3W1B3L2a_247283	SAMN46544500	PRJNA1217355	SRR32277833	Non-Ps	Non-Ps	Non-Ps	NA	NA	Blackthorn Prunus spinosa	2022	May	Southwest UK	Girdlers Coppice wild woodland	Not_tested	Not_tested	Not_tested
NIAB_22M3W1B6L1b_247284	SAMN46544501	PRJNA1217355	SRR32277830	Non-Ps	Non-Ps	Non-Ps	NA	NA	Blackthorn Prunus spinosa	2022	May	Southwest UK	Girdlers Coppice wild woodland	Not_tested	Not_tested	Not_tested
NIAB_22M3W2A1L2a_247285	SAMN46544502	PRJNA1217355	SRR32277829	PG1	PG1a&b	PG1b	32	NA	Wild cherry Prunus avium	2022	May	Southwest UK	Black Rock-Cheddar Gorge wild woodland	Not_tested	Not_tested	Not_tested
NIAB_22M3W1C1L2b_247286	SAMN46544503	PRJNA1217355	SRR32277828	PG2	PG2b&d	PG2b	123	NA	Wild plum Prunus cerasifera or Prunus domestica	2022	May	Southwest UK	Girdlers Coppice wild woodland	Not_tested	Not_tested	Not_tested
NIAB_22M3W1C2L2b_247287	SAMN46544504	PRJNA1217355	SRR32277827	PG2	PG2b&d	PG2b	135	NA	Wild plum Prunus cerasifera or Prunus domestica	2022	May	Southwest UK	Girdlers Coppice wild woodland	Not_tested	Not_tested	Not_tested
NIAB_22M3W1C5L1b_247288	SAMN46544505	PRJNA1217355	SRR32277826	PG13a	PG13a	PG13a	155	NA	Wild plum Prunus cerasifera or Prunus domestica	2022	May	Southwest UK	Girdlers Coppice wild woodland	Not_tested	Not_tested	Not_tested
NIAB_22M3W1C6L2b_247289	SAMN46544506	PRJNA1217355	SRR32277825	PG2	PG2a	PG2a	73	NA	Wild plum Prunus cerasifera or Prunus domestica	2022	May	Southwest UK	Girdlers Coppice wild woodland	Not_tested	Not_tested	Not_tested
NIAB_22M3W1D3L1a_247290	SAMN46544507	PRJNA1217355	SRR32277824	PG2	PG2b&d	PG2b	177	NA	Hawthorn Crataegus monogyna	2022	May	Southwest UK	Girdlers Coppice wild woodland	Not_tested	Not_tested	Not_tested
NIAB_22M3W1D4L2b_247291	SAMN46544508	PRJNA1217355	SRR32277823	PG2	PG2b&d	PG2b	244	NA	Hawthorn Crataegus monogyna	2022	May	Southwest UK	Girdlers Coppice wild woodland	Not_tested	Not_tested	Not_tested
NIAB_22M3W1D5L2b_247292	SAMN46544509	PRJNA1217355	SRR32277822	Non-Ps	Non-Ps	Non-Ps	NA	NA	Hawthorn Crataegus monogyna	2022	May	Southwest UK	Girdlers Coppice wild woodland	Not_tested	Not_tested	Not_tested
NIAB_22M3W1E2L1b_247293	SAMN46544510	PRJNA1217355	SRR32277821	Non-Ps	Non-Ps	Non-Ps	NA	NA	Wild strawberry Fragria vesca	2022	May	Southwest UK	Girdlers Coppice wild woodland	Not_tested	Not_tested	Not_tested
NIAB_22M3W1E5L1a_247294	SAMN46544511	PRJNA1217355	SRR32277819	Non-Ps	Non-Ps	Non-Ps	NA	NA	Wild strawberry Fragria vesca	2022	May	Southwest UK	Girdlers Coppice wild woodland	Not_tested	Not_tested	Not_tested
NIAB_22M3W1F2L2a_247295	SAMN46544512	PRJNA1217355	SRR32277818	Non-Ps	Non-Ps	Non-Ps	NA	NA	Ash Fraxinus excelsior	2022	May	Southwest UK	Girdlers Coppice wild woodland	Not_tested	Not_tested	Not_tested
NIAB_22M3W2A2L1b_247296	SAMN46544513	PRJNA1217355	SRR32277817	PG2	PG2b&d	PG2b	248	NA	Wild cherry Prunus avium	2022	May	Southwest UK	Black Rock-Cheddar Gorge wild woodland	Not_tested	Not_tested	Not_tested
NIAB_22M3W2A3L1b_247297	SAMN46544514	PRJNA1217355	SRR32277816	PG1	PG1a&b	PG1b	351	NA	Wild cherry Prunus avium	2022	May	Southwest UK	Black Rock-Cheddar Gorge wild woodland	Not_tested	Not_tested	Not_tested
NIAB_22M3W2A6L1a_247298	SAMN46544515	PRJNA1217355	SRR32277815	PG1	PG1a&b	PG1b	32	NA	Wild cherry Prunus avium	2022	May	Southwest UK	Black Rock-Cheddar Gorge wild woodland	Not_tested	Not_tested	Not_tested
NIAB_22M3W2B1L2a_247299	SAMN46544516	PRJNA1217355	SRR32278108	PG1	PG1a&b	PG1b	430	NA	Blackthorn Prunus spinosa	2022	May	Southwest UK	Black Rock-Cheddar Gorge wild woodland	Not_tested	Not_tested	Not_tested
NIAB_22M3W2B2L1a_247300	SAMN46544517	PRJNA1217355	SRR32278106	PG2	PG2b&d	PG2b	109	NA	Blackthorn Prunus spinosa	2022	May	Southwest UK	Black Rock-Cheddar Gorge wild woodland	Not_tested	Not_tested	Not_tested
NIAB_22M3W2B3L2a_247301	SAMN46544518	PRJNA1217355	SRR32278105	PG2	PG2b&d	PG2b	195	NA	Blackthorn Prunus spinosa	2022	May	Southwest UK	Black Rock-Cheddar Gorge wild woodland	Not_tested	Not_tested	Not_tested
NIAB_22M3W2B6L2b_247302	SAMN46544519	PRJNA1217355	SRR32278104	Non-Ps	Non-Ps	Non-Ps	NA	NA	Blackthorn Prunus spinosa	2022	May	Southwest UK	Black Rock-Cheddar Gorge wild woodland	Not_tested	Not_tested	Not_tested
NIAB_22M3W2C3L2b_247303	SAMN46544520	PRJNA1217355	SRR32278103	Non-Ps	Non-Ps	Non-Ps	NA	NA	Wild plum Prunus cerasifera or Prunus domestica	2022	May	Southwest UK	Black Rock-Cheddar Gorge wild woodland	Not_tested	Not_tested	Not_tested
NIAB_22M3W2C6L1b_247304	SAMN46544521	PRJNA1217355	SRR32278101	PG10	PG10a	PG10a	193	NA	Wild plum Prunus cerasifera or Prunus domestica	2022	May	Southwest UK	Black Rock-Cheddar Gorge wild woodland	Not_tested	Not_tested	Not_tested
NIAB_22M3W2D2L1a_247305	SAMN46544522	PRJNA1217355	SRR32278100	PG2	PG2b&d	PG2b	319	NA	Hawthorn Crataegus monogyna	2022	May	Southwest UK	Black Rock-Cheddar Gorge wild woodland	Not_tested	Not_tested	Not_tested
NIAB_22M3W2D3L2a_247306	SAMN46544523	PRJNA1217355	SRR32278099	PG2	PG2b&d	PG2b	376	NA	Hawthorn Crataegus monogyna	2022	May	Southwest UK	Black Rock-Cheddar Gorge wild woodland	Not_tested	Not_tested	Not_tested
NIAB_22M3W2D4L2b_247307	SAMN46544524	PRJNA1217355	SRR32278098	PG1	PG1a&b	PG1b	49	NA	Hawthorn Crataegus monogyna	2022	May	Southwest UK	Black Rock-Cheddar Gorge wild woodland	Not_tested	Not_tested	Not_tested
NIAB_22M3W2D6L2b_247308	SAMN46544525	PRJNA1217355	SRR32278097	PG1	PG1a&b	PG1b	32	NA	Hawthorn Crataegus monogyna	2022	May	Southwest UK	Black Rock-Cheddar Gorge wild woodland	Not_tested	Not_tested	Not_tested
NIAB_22M3W2E1L2a_247309	SAMN46544526	PRJNA1217355	SRR32278096	PG2	PG2b&d	PG2b	192	NA	Wild strawberry Fragria vesca	2022	May	Southwest UK	Black Rock-Cheddar Gorge wild woodland	Not_tested	Not_tested	Not_tested
NIAB_22M3W2E3L2b_247310	SAMN46544527	PRJNA1217355	SRR32278095	PG1	PG1a&b	PG1b	278	NA	Wild strawberry Fragria vesca	2022	May	Southwest UK	Black Rock-Cheddar Gorge wild woodland	Not_tested	Not_tested	Not_tested
NIAB_22M3W2E6L1b_247311	SAMN46544528	PRJNA1217355	SRR32278094	PG1	PG1a&b	PG1b	32	NA	Wild strawberry Fragria vesca	2022	May	Southwest UK	Black Rock-Cheddar Gorge wild woodland	Not_tested	Not_tested	Not_tested
NIAB_22M3W2F4L1b_247312	SAMN46544529	PRJNA1217355	SRR32278093	Non-Ps	Non-Ps	Non-Ps	NA	NA	Ash Fraxinus excelsior	2022	May	Southwest UK	Black Rock-Cheddar Gorge wild woodland	Not_tested	Not_tested	Not_tested
NIAB_22M3W2F5L2b_247313	SAMN46544530	PRJNA1217355	SRR32278092	PG2	PG2b&d	PG2b	378	NA	Ash Fraxinus excelsior	2022	May	Southwest UK	Black Rock-Cheddar Gorge wild woodland	Not_tested	Not_tested	Not_tested
NIAB_22M3W2F6L2b_247314	SAMN46544531	PRJNA1217355	SRR32278090	PG13a	PG13a	PG13a	257	NA	Ash Fraxinus excelsior	2022	May	Southwest UK	Black Rock-Cheddar Gorge wild woodland	Not_tested	Not_tested	Not_tested
NIAB_22M4O1S1L1b_247315	SAMN46544532	PRJNA1217355	SRR32278089	Non-Ps	Non-Ps	Non-Ps	NA	NA	Sweet cherry Prunus avium cv. Sweetheart	2022	May	North UK	Castleton Fruit Ltd cherry orchard	Not_tested	Not_tested	Not_tested
NIAB_22M4O1S4L2a_247316	SAMN46544533	PRJNA1217355	SRR32278088	PG2	PG2b&d	PG2b	233	NA	Sweet cherry Prunus avium cv. Sweetheart	2022	May	North UK	Castleton Fruit Ltd cherry orchard	Not_tested	Not_tested	Not_tested
NIAB_22M4O1S5L1a_247317	SAMN46544534	PRJNA1217355	SRR32278087	Non-Ps	Non-Ps	Non-Ps	NA	NA	Sweet cherry Prunus avium cv. Sweetheart	2022	May	North UK	Castleton Fruit Ltd cherry orchard	Not_tested	Not_tested	Not_tested
NIAB_22M4O1S6L2a_247318	SAMN46544535	PRJNA1217355	SRR32278086	Non-Ps	Non-Ps	Non-Ps	NA	NA	Sweet cherry Prunus avium cv. Sweetheart	2022	May	North UK	Castleton Fruit Ltd cherry orchard	Not_tested	Not_tested	Not_tested
NIAB_22M4O1P2L2b_247319	SAMN46544536	PRJNA1217355	SRR32278085	Non-Ps	Non-Ps	Non-Ps	NA	NA	Sweet cherry Prunus avium cv. Penny	2022	May	North UK	Castleton Fruit Ltd cherry orchard	Not_tested	Not_tested	Not_tested
NIAB_22M4O1P3L2b_247320	SAMN46544537	PRJNA1217355	SRR32278084	Non-Ps	Non-Ps	Non-Ps	NA	NA	Sweet cherry Prunus avium cv. Penny	2022	May	North UK	Castleton Fruit Ltd cherry orchard	Not_tested	Not_tested	Not_tested
NIAB_22M4O1P4L1b_247321	SAMN46544538	PRJNA1217355	SRR32278083	Non-Ps	Non-Ps	Non-Ps	NA	NA	Sweet cherry Prunus avium cv. Penny	2022	May	North UK	Castleton Fruit Ltd cherry orchard	Not_tested	Not_tested	Not_tested
NIAB_22M4O1P5L1b_247322	SAMN46544539	PRJNA1217355	SRR32277569	Non-Ps	Non-Ps	Non-Ps	NA	NA	Sweet cherry Prunus avium cv. Penny	2022	May	North UK	Castleton Fruit Ltd cherry orchard	Not_tested	Not_tested	Not_tested
NIAB_22M4O1L2L1a_247323	SAMN46544540	PRJNA1217355	SRR32277568	Non-Ps	Non-Ps	Non-Ps	NA	NA	Sweet cherry Prunus avium cv. Lapins	2022	May	North UK	Castleton Fruit Ltd cherry orchard	Not_tested	Not_tested	Not_tested
NIAB_22M4O1L3L1b_247324	SAMN46544541	PRJNA1217355	SRR32277566	Non-Ps	Non-Ps	Non-Ps	NA	NA	Sweet cherry Prunus avium cv. Lapins	2022	May	North UK	Castleton Fruit Ltd cherry orchard	Not_tested	Not_tested	Not_tested
NIAB_22M4O1L6L1b_247325	SAMN46544542	PRJNA1217355	SRR32277565	PG2	PG2b&d	PG2b	409	NA	Sweet cherry Prunus avium cv. Lapins	2022	May	North UK	Castleton Fruit Ltd cherry orchard	Not_tested	Not_tested	Not_tested
NIAB_22M4O2S1L1b_247326	SAMN46544543	PRJNA1217355	SRR32277564	Non-Ps	Non-Ps	Non-Ps	NA	NA	Sweet cherry Prunus avium cv. Sweetheart	2022	May	North UK	Thomas Thomson cherry orchard	Not_tested	Not_tested	Not_tested
NIAB_22M4O2S2L1a_247327	SAMN46544544	PRJNA1217355	SRR32277563	PG2	PG2b&d	PG2b	177	NA	Sweet cherry Prunus avium cv. Sweetheart	2022	May	North UK	Thomas Thomson cherry orchard	Not_tested	Not_tested	Not_tested
NIAB_22M4O2K1L2b_247328	SAMN46544545	PRJNA1217355	SRR32277562	PG2	PG2a	PG2a	331	NA	Sweet cherry Prunus avium cv. Kordia	2022	May	North UK	Thomas Thomson cherry orchard	Not_tested	Not_tested	Not_tested
NIAB_22M4O2K2L1a_247329	SAMN46544546	PRJNA1217355	SRR32277561	Non-Ps	Non-Ps	Non-Ps	NA	NA	Sweet cherry Prunus avium cv. Kordia	2022	May	North UK	Thomas Thomson cherry orchard	Not_tested	Not_tested	Not_tested
NIAB_22M4O2K3L2a_247330	SAMN46544547	PRJNA1217355	SRR32277560	PG2	PG2b&d	PG2b	251	NA	Sweet cherry Prunus avium cv. Kordia	2022	May	North UK	Thomas Thomson cherry orchard	Not_tested	Not_tested	Not_tested
NIAB_22M4O2K5L2a_247331	SAMN46544548	PRJNA1217355	SRR32277559	PG2	PG2b&d	PG2b	128	NA	Sweet cherry Prunus avium cv. Kordia	2022	May	North UK	Thomas Thomson cherry orchard	Not_tested	Not_tested	Not_tested
NIAB_22M4O2L2L2b_247332	SAMN46544549	PRJNA1217355	SRR32277558	PG1	PG1a&b	PG1a	359	NA	Sweet cherry Prunus avium cv. Lapins	2022	May	North UK	Thomas Thomson cherry orchard	Not_tested	Not_tested	Not_tested
NIAB_22M4O2L3L2b_247333	SAMN46544550	PRJNA1217355	SRR32277557	PG2	PG2b&d	PG2b	301	NA	Sweet cherry Prunus avium cv. Lapins	2022	May	North UK	Thomas Thomson cherry orchard	Not_tested	Not_tested	Not_tested
NIAB_22M4O2L5L1a_247334	SAMN46544551	PRJNA1217355	SRR32277555	PG2	PG2b&d	PG2b	333	NA	Sweet cherry Prunus avium cv. Lapins	2022	May	North UK	Thomas Thomson cherry orchard	Not_tested	Not_tested	Not_tested
NIAB_22M4O2L6L1b_247335	SAMN46544552	PRJNA1217355	SRR32277554	PG2	PG2b&d	PG2b	325	NA	Sweet cherry Prunus avium cv. Lapins	2022	May	North UK	Thomas Thomson cherry orchard	Not_tested	Not_tested	Not_tested
NIAB_22M4O3L1L2b_247336	SAMN46544553	PRJNA1217355	SRR32277553	Non-Ps	Non-Ps	Non-Ps	NA	NA	Sweet cherry Prunus avium cv. Lapins	2022	May	North UK	Peter Marshall & Co. cherry orchard	Not_tested	Not_tested	Not_tested
NIAB_22M4O3L3L1a_247337	SAMN46544554	PRJNA1217355	SRR32277552	Non-Ps	Non-Ps	Non-Ps	NA	NA	Sweet cherry Prunus avium cv. Lapins	2022	May	North UK	Peter Marshall & Co. cherry orchard	Not_tested	Not_tested	Not_tested
NIAB_22M4O3L4L2a_247338	SAMN46544555	PRJNA1217355	SRR32277551	Non-Ps	Non-Ps	Non-Ps	NA	NA	Sweet cherry Prunus avium cv. Lapins	2022	May	North UK	Peter Marshall & Co. cherry orchard	Not_tested	Not_tested	Not_tested
NIAB_22M4O3L5L2a_247339	SAMN46544556	PRJNA1217355	SRR32277550	Non-Ps	Non-Ps	Non-Ps	NA	NA	Sweet cherry Prunus avium cv. Lapins	2022	May	North UK	Peter Marshall & Co. cherry orchard	Not_tested	Not_tested	Not_tested
NIAB_22M4O3S1L1a_247340	SAMN46544557	PRJNA1217355	SRR32277549	Non-Ps	Non-Ps	Non-Ps	NA	NA	Sweet cherry Prunus avium cv. Sweetheart	2022	May	North UK	Peter Marshall & Co. cherry orchard	Not_tested	Not_tested	Not_tested
NIAB_22M4O3S3L1a_247341	SAMN46544558	PRJNA1217355	SRR32277548	Non-Ps	Non-Ps	Non-Ps	NA	NA	Sweet cherry Prunus avium cv. Sweetheart	2022	May	North UK	Peter Marshall & Co. cherry orchard	Not_tested	Not_tested	Not_tested
NIAB_22M4O3S4L2b_247342	SAMN46544559	PRJNA1217355	SRR32277547	Non-Ps	Non-Ps	Non-Ps	NA	NA	Sweet cherry Prunus avium cv. Sweetheart	2022	May	North UK	Peter Marshall & Co. cherry orchard	Not_tested	Not_tested	Not_tested
NIAB_22M4O3S5L2a_247343	SAMN46544560	PRJNA1217355	SRR32277546	Non-Ps	Non-Ps	Non-Ps	NA	NA	Sweet cherry Prunus avium cv. Sweetheart	2022	May	North UK	Peter Marshall & Co. cherry orchard	Not_tested	Not_tested	Not_tested
NIAB_22M4O3K2L1b_247344	SAMN46544561	PRJNA1217355	SRR32278327	Non-Ps	Non-Ps	Non-Ps	NA	NA	Sweet cherry Prunus avium cv. Kordia	2022	May	North UK	Peter Marshall & Co. cherry orchard	Not_tested	Not_tested	Not_tested
NIAB_22M4O3K3L2a_247345	SAMN46544562	PRJNA1217355	SRR32278326	Non-Ps	Non-Ps	Non-Ps	NA	NA	Sweet cherry Prunus avium cv. Kordia	2022	May	North UK	Peter Marshall & Co. cherry orchard	Not_tested	Not_tested	Not_tested
NIAB_22M4O3K6L1a_247346	SAMN46544563	PRJNA1217355	SRR32278325	PG2	PG2b&d	PG2b	335	NA	Sweet cherry Prunus avium cv. Kordia	2022	May	North UK	Peter Marshall & Co. cherry orchard	Not_tested	Not_tested	Not_tested
NIAB_22M4W1A2L2b_247347	SAMN46544564	PRJNA1217355	SRR32278324	Non-Ps	Non-Ps	Non-Ps	NA	NA	Wild cherry Prunus avium	2022	May	North UK	Hally Burton wild woodland	Not_tested	Not_tested	Not_tested
NIAB_22M4W1A3L1b_247348	SAMN46544565	PRJNA1217355	SRR32278323	PG2	PG2b&d	PG2b	102	NA	Wild cherry Prunus avium	2022	May	North UK	Hally Burton wild woodland	Not_tested	Not_tested	Not_tested
NIAB_22M4W1A5L1b_247349	SAMN46544566	PRJNA1217355	SRR32278322	PG13a	PG13a	PG13a	201	NA	Wild cherry Prunus avium	2022	May	North UK	Hally Burton wild woodland	Not_tested	Not_tested	Not_tested
NIAB_22M4W1A6L1a_247350	SAMN46544567	PRJNA1217355	SRR32278321	Non-Ps	Non-Ps	Non-Ps	NA	NA	Wild cherry Prunus avium	2022	May	North UK	Hally Burton wild woodland	Not_tested	Not_tested	Not_tested
NIAB_22M4W1B1L2a_247351	SAMN46544568	PRJNA1217355	SRR32278320	Non-Ps	Non-Ps	Non-Ps	NA	NA	Blackthorn Prunus spinosa	2022	May	North UK	Hally Burton wild woodland	Not_tested	Not_tested	Not_tested
NIAB_22M4W1B2L2a_247352	SAMN46544569	PRJNA1217355	SRR32278319	Non-Ps	Non-Ps	Non-Ps	NA	NA	Blackthorn Prunus spinosa	2022	May	North UK	Hally Burton wild woodland	Not_tested	Not_tested	Not_tested
NIAB_22M4W1B3L2a_247353	SAMN46544570	PRJNA1217355	SRR32278318	PG2	PG2b&d	PG2b	228	NA	Blackthorn Prunus spinosa	2022	May	North UK	Hally Burton wild woodland	Not_tested	Not_tested	Not_tested
NIAB_22M4W1B4L1a_247354	SAMN46544571	PRJNA1217355	SRR32278316	PG1	PG1a&b	PG1b	149	NA	Blackthorn Prunus spinosa	2022	May	North UK	Hally Burton wild woodland	Not_tested	Not_tested	Not_tested
NIAB_22M4W1C1L1a_247355	SAMN46544572	PRJNA1217355	SRR32278315	PG13a	PG13a	PG13a	13	NA	Wild plum Prunus cerasifera or Prunus domestica	2022	May	North UK	Hally Burton wild woodland	Not_tested	Not_tested	Not_tested
NIAB_22M4W1C2L1a_247356	SAMN46544573	PRJNA1217355	SRR32278314	Non-Ps	Non-Ps	Non-Ps	NA	NA	Wild plum Prunus cerasifera or Prunus domestica	2022	May	North UK	Hally Burton wild woodland	Not_tested	Not_tested	Not_tested
NIAB_22M4W1C3L2a_247357	SAMN46544574	PRJNA1217355	SRR32278313	PG1	PG1a&b	PG1b	32	NA	Wild plum Prunus cerasifera or Prunus domestica	2022	May	North UK	Hally Burton wild woodland	Not_tested	Not_tested	Not_tested
NIAB_22M4W1C4L1a_247358	SAMN46544575	PRJNA1217355	SRR32278312	PG1	PG1a&b	PG1b	153	NA	Wild plum Prunus cerasifera or Prunus domestica	2022	May	North UK	Hally Burton wild woodland	Not_tested	Not_tested	Not_tested
NIAB_22M4W1D2L2b_247359	SAMN46544576	PRJNA1217355	SRR32278311	PG2	PG2b&d	PG2b	310	NA	Hawthorn Crataegus monogyna	2022	May	North UK	Hally Burton wild woodland	Not_tested	Not_tested	Not_tested
NIAB_22M4W1D4L2a_247360	SAMN46544577	PRJNA1217355	SRR32278310	Non-Ps	Non-Ps	Non-Ps	NA	NA	Hawthorn Crataegus monogyna	2022	May	North UK	Hally Burton wild woodland	Not_tested	Not_tested	Not_tested
NIAB_22M4W1D5L2a_247361	SAMN46544578	PRJNA1217355	SRR32278309	Non-Ps	Non-Ps	Non-Ps	NA	NA	Hawthorn Crataegus monogyna	2022	May	North UK	Hally Burton wild woodland	Not_tested	Not_tested	Not_tested
NIAB_22M4W1D6L1a_247362	SAMN46544579	PRJNA1217355	SRR32278308	PG2	PG2b&d	PG2b	2	NA	Hawthorn Crataegus monogyna	2022	May	North UK	Hally Burton wild woodland	Not_tested	Not_tested	Not_tested
NIAB_22M4W1E3L1a_247363	SAMN46544580	PRJNA1217355	SRR32278307	Non-Ps	Non-Ps	Non-Ps	NA	NA	Wild strawberry Fragria vesca	2022	May	North UK	Hally Burton wild woodland	Not_tested	Not_tested	Not_tested
NIAB_22M4W1E4L1b_247364	SAMN46544581	PRJNA1217355	SRR32278305	Non-Ps	Non-Ps	Non-Ps	NA	NA	Wild strawberry Fragria vesca	2022	May	North UK	Hally Burton wild woodland	Not_tested	Not_tested	Not_tested
NIAB_22M4W1E5L2a_247365	SAMN46544582	PRJNA1217355	SRR32278304	Non-Ps	Non-Ps	Non-Ps	NA	NA	Wild strawberry Fragria vesca	2022	May	North UK	Hally Burton wild woodland	Not_tested	Not_tested	Not_tested
NIAB_22M4W1E6L2a_247366	SAMN46544583	PRJNA1217355	SRR32278303	PG2	PG2b&d	PG2b	206	NA	Wild strawberry Fragria vesca	2022	May	North UK	Hally Burton wild woodland	Not_tested	Not_tested	Not_tested
NIAB_22M4W1F1L1a_247367	SAMN46544584	PRJNA1217355	SRR32277814	PG2	PG2b&d	PG2b	237	NA	Ash Fraxinus excelsior	2022	May	North UK	Hally Burton wild woodland	Not_tested	Not_tested	Not_tested
NIAB_22M4W1F2L1a_247368	SAMN46544585	PRJNA1217355	SRR32277813	PG2	PG2b&d	PG2b	438	NA	Ash Fraxinus excelsior	2022	May	North UK	Hally Burton wild woodland	Not_tested	Not_tested	Not_tested
NIAB_22M4W1F4L2b_247369	SAMN46544586	PRJNA1217355	SRR32277812	PG2	PG2b&d	PG2b	395	NA	Ash Fraxinus excelsior	2022	May	North UK	Hally Burton wild woodland	Not_tested	Not_tested	Not_tested
NIAB_22M4W1F5L2a_247370	SAMN46544587	PRJNA1217355	SRR32277811	PG2	PG2b&d	PG2b	69	NA	Ash Fraxinus excelsior	2022	May	North UK	Hally Burton wild woodland	Not_tested	Not_tested	Not_tested
NIAB_22M4W2A1L1b_247371	SAMN46544588	PRJNA1217355	SRR32277810	PG2	PG2b&d	PG2d	17	PG2d-3	Wild cherry Prunus avium	2022	May	North UK	Westfield wild woodland	Not_tested	Not_tested	Not_tested
NIAB_22M4W2A2L1a_247372	SAMN46544589	PRJNA1217355	SRR32277809	PG1	PG1a&b	PG1b	191	NA	Wild cherry Prunus avium	2022	May	North UK	Westfield wild woodland	Not_tested	Not_tested	Not_tested
NIAB_22M4W2A3L1a_247373	SAMN46544590	PRJNA1217355	SRR32277808	PG1	PG1a&b	PG1b	42	NA	Wild cherry Prunus avium	2022	May	North UK	Westfield wild woodland	Not_tested	Not_tested	Not_tested
NIAB_22M4W2A5L1b_247374	SAMN46544591	PRJNA1217355	SRR32277806	Non-Ps	Non-Ps	Non-Ps	NA	NA	Wild cherry Prunus avium	2022	May	North UK	Westfield wild woodland	Not_tested	Not_tested	Not_tested
NIAB_22M4W2B1L2a_247375	SAMN46544592	PRJNA1217355	SRR32277805	PG2	PG2b&d	PG2b	403	NA	Blackthorn Prunus spinosa	2022	May	North UK	Westfield wild woodland	Not_tested	Not_tested	Not_tested
NIAB_22M4W2B2L2b_247376	SAMN46544593	PRJNA1217355	SRR32277804	PG7b	PG7b	PG7b	360	NA	Blackthorn Prunus spinosa	2022	May	North UK	Westfield wild woodland	Not_tested	Not_tested	Not_tested
NIAB_22M4W2B3L1b_247377	SAMN46544594	PRJNA1217355	SRR32277803	Non-Ps	Non-Ps	Non-Ps	NA	NA	Blackthorn Prunus spinosa	2022	May	North UK	Westfield wild woodland	Not_tested	Not_tested	Not_tested
NIAB_22M4W2B6L1b_247378	SAMN46544595	PRJNA1217355	SRR32277802	PG1	PG1a&b	PG1a	286	NA	Blackthorn Prunus spinosa	2022	May	North UK	Westfield wild woodland	Not_tested	Not_tested	Not_tested
NIAB_22M4W2C3L2b_247379	SAMN46544596	PRJNA1217355	SRR32277801	PG1	PG1a&b	PG1b	42	NA	Wild plum Prunus cerasifera or Prunus domestica	2022	May	North UK	Westfield wild woodland	Not_tested	Not_tested	Not_tested
NIAB_22M4W2C4L1b_247380	SAMN46544597	PRJNA1217355	SRR32277800	Non-Ps	Non-Ps	Non-Ps	NA	NA	Wild plum Prunus cerasifera or Prunus domestica	2022	May	North UK	Westfield wild woodland	Not_tested	Not_tested	Not_tested
NIAB_22M4W2C5L1b_247381	SAMN46544598	PRJNA1217355	SRR32277799	Non-Ps	Non-Ps	Non-Ps	NA	NA	Wild plum Prunus cerasifera or Prunus domestica	2022	May	North UK	Westfield wild woodland	Not_tested	Not_tested	Not_tested
NIAB_22M4W2C6L1a_247382	SAMN46544599	PRJNA1217355	SRR32277798	Non-Ps	Non-Ps	Non-Ps	NA	NA	Wild plum Prunus cerasifera or Prunus domestica	2022	May	North UK	Westfield wild woodland	Not_tested	Not_tested	Not_tested
NIAB_22M4W2D2L1a_247383	SAMN46544600	PRJNA1217355	SRR32277797	PG2	PG2b&d	PG2b	275	NA	Hawthorn Crataegus monogyna	2022	May	North UK	Westfield wild woodland	Not_tested	Not_tested	Not_tested
NIAB_22M4W2D3L1b_247384	SAMN46544601	PRJNA1217355	SRR32277794	PG2	PG2b&d	PG2b	366	NA	Hawthorn Crataegus monogyna	2022	May	North UK	Westfield wild woodland	Not_tested	Not_tested	Not_tested
NIAB_22M4W2D5L1a_247385	SAMN46544602	PRJNA1217355	SRR32277793	PG2	PG2b&d	PG2b	70	NA	Hawthorn Crataegus monogyna	2022	May	North UK	Westfield wild woodland	Not_tested	Not_tested	Not_tested
NIAB_22M4W2D6L1a_247386	SAMN46544603	PRJNA1217355	SRR32277792	PG2	PG2b&d	PG2b	241	NA	Hawthorn Crataegus monogyna	2022	May	North UK	Westfield wild woodland	Not_tested	Not_tested	Not_tested
NIAB_22M4W2E1L2b_247387	SAMN46544604	PRJNA1217355	SRR32277791	Non-Ps	Non-Ps	Non-Ps	NA	NA	Wild strawberry Fragria vesca	2022	May	North UK	Westfield wild woodland	Not_tested	Not_tested	Not_tested
NIAB_22M4W2E3L1b_247388	SAMN46544605	PRJNA1217355	SRR32277790	Non-Ps	Non-Ps	Non-Ps	NA	NA	Wild strawberry Fragria vesca	2022	May	North UK	Westfield wild woodland	Not_tested	Not_tested	Not_tested
NIAB_22M4W2E4L2a_247389	SAMN46544606	PRJNA1217355	SRR32277789	PG1	PG1a&b	PG1a	441	NA	Wild strawberry Fragria vesca	2022	May	North UK	Westfield wild woodland	Not_tested	Not_tested	Not_tested
NIAB_22M4W2E6L2b_247390	SAMN46544607	PRJNA1217355	SRR32277788	Non-Ps	Non-Ps	Non-Ps	NA	NA	Wild strawberry Fragria vesca	2022	May	North UK	Westfield wild woodland	Not_tested	Not_tested	Not_tested
NIAB_22M4W2F1L1b_247391	SAMN46544608	PRJNA1217355	SRR32278082	PG2	PG2a	PG2a	88	NA	Ash Fraxinus excelsior	2022	May	North UK	Westfield wild woodland	Not_tested	Not_tested	Not_tested
NIAB_22M4W2F2L2a_247392	SAMN46544609	PRJNA1217355	SRR32278081	PG1	PG1a&b	PG1b	428	NA	Ash Fraxinus excelsior	2022	May	North UK	Westfield wild woodland	Not_tested	Not_tested	Not_tested
NIAB_22M4W2F3L1b_247393	SAMN46544610	PRJNA1217355	SRR32278080	PG2	PG2a	PG2a	67	NA	Ash Fraxinus excelsior	2022	May	North UK	Westfield wild woodland	Not_tested	Not_tested	Not_tested
NIAB_22M4W2F4L1a_247394	SAMN46544611	PRJNA1217355	SRR32278078	Non-Ps	Non-Ps	Non-Ps	NA	NA	Ash Fraxinus excelsior	2022	May	North UK	Westfield wild woodland	Not_tested	Not_tested	Not_tested
NIAB_22M1O3L2L2a_247395	SAMN46544612	PRJNA1217355	SRR32278077	PG7b	PG7b	PG7b	119	NA	Sweet cherry Prunus avium cv. Lapins	2022	May	Southeast UK	Mount Ephraim Farm cherry orchard	Not_tested	Not_tested	Not_tested
NIAB_22M1O3L4L2b_247396	SAMN46544613	PRJNA1217355	SRR32278076	Non-Ps	Non-Ps	Non-Ps	NA	NA	Sweet cherry Prunus avium cv. Lapins	2022	May	Southeast UK	Mount Ephraim Farm cherry orchard	Not_tested	Not_tested	Not_tested
NIAB_22M1O3K6L2a_247397	SAMN46544614	PRJNA1217355	SRR32278075	PG2	PG2b&d	PG2b	271	NA	Sweet cherry Prunus avium cv. Kordia	2022	May	Southeast UK	Mount Ephraim Farm cherry orchard	Not_tested	Not_tested	Not_tested
NIAB_22M1W1B2L2b_247398	SAMN46544615	PRJNA1217355	SRR32278074	PG1	PG1a&b	PG1a	143	NA	Blackthorn Prunus spinosa	2022	May	Southeast UK	Hamlet wild woodland	Not_tested	Not_tested	Not_tested
NIAB_22M4O2S5L1b_247399	SAMN46544616	PRJNA1217355	SRR32278073	PG1	PG1a&b	PG1a	14	NA	Sweet cherry Prunus avium cv. Sweetheart	2022	May	North UK	Thomas Thomson cherry orchard	Not_tested	Not_tested	Not_tested
NIAB_22M1W2D4L2a_247400	SAMN46544617	PRJNA1217355	SRR32278072	PG7a	PG7a	PG7a	167	NA	Hawthorn Crataegus monogyna	2022	May	Southeast UK	Saxton & Cages wild woodland	Not_tested	Not_tested	Not_tested
NIAB_22M1W2D6L1a_247401	SAMN46544618	PRJNA1217355	SRR32278071	PG2	PG2a	PG2a	76	NA	Hawthorn Crataegus monogyna	2022	May	Southeast UK	Saxton & Cages wild woodland	Not_tested	Not_tested	Not_tested
NIAB_22M2O2P1L2a_247402	SAMN46544619	PRJNA1217355	SRR32278070	PG2	PG2b&d	PG2d	3	PG2d-1	Sweet cherry Prunus avium cv. Penny	2022	May	WestMidlands UK	Penrhos spirits cherry orchard	Not_tested	Not_tested	Not_tested
NIAB_22M2O2P4L1b_247403	SAMN46544620	PRJNA1217355	SRR32278069	PG2	PG2b&d	PG2d	17	PG2d-3	Sweet cherry Prunus avium cv. Penny	2022	May	WestMidlands UK	Penrhos spirits cherry orchard	Not_tested	Not_tested	Not_tested
NIAB_22M2O2L2L2b_247404	SAMN46544621	PRJNA1217355	SRR32278067	PG2	PG2b&d	PG2d	17	PG2d-3	Sweet cherry Prunus avium cv. Lapins	2022	May	WestMidlands UK	Penrhos spirits cherry orchard	Not_tested	Not_tested	Not_tested
NIAB_22M2O2L4L2b_247405	SAMN46544622	PRJNA1217355	SRR32278066	PG2	PG2b&d	PG2d	3	PG2d-1	Sweet cherry Prunus avium cv. Lapins	2022	May	WestMidlands UK	Penrhos spirits cherry orchard	Not_tested	Not_tested	Not_tested
NIAB_22M2W1A5L1a_247406	SAMN46544623	PRJNA1217355	SRR32278065	PG2	PG2b&d	PG2b	87	NA	Wild cherry Prunus avium	2022	May	WestMidlands UK	Beacon Hill wild woodland	Not_tested	Not_tested	Not_tested
NIAB_22M2W1D4L1b_247407	SAMN46544624	PRJNA1217355	SRR32278064	PG2	PG2b&d	PG2b	105	NA	Hawthorn Crataegus monogyna	2022	May	WestMidlands UK	Beacon Hill wild woodland	Not_tested	Not_tested	Not_tested
NIAB_22M2W1E1L1a_247408	SAMN46544625	PRJNA1217355	SRR32278063	Non-Ps	Non-Ps	Non-Ps	NA	NA	Wild strawberry Fragria vesca	2022	May	WestMidlands UK	Beacon Hill wild woodland	Not_tested	Not_tested	Not_tested
NIAB_22M3O1S3L2a_247409	SAMN46544626	PRJNA1217355	SRR32278062	PG2	PG2b&d	PG2d	17	PG2d-3	Sweet cherry Prunus avium cv. Sweetheart	2022	May	Southwest UK	Bagber Farm cherry orchard	Not_tested	Not_tested	Not_tested
NIAB_22M3O1L3L1a_247410	SAMN46544627	PRJNA1217355	SRR32278061	Non-Ps	Non-Ps	Non-Ps	NA	NA	Sweet cherry Prunus avium cv. Lapins	2022	May	Southwest UK	Bagber Farm cherry orchard	Not_tested	Not_tested	Not_tested
NIAB_22M3O2S5L2b_247411	SAMN46544628	PRJNA1217355	SRR32278060	Non-Ps	Non-Ps	Non-Ps	NA	NA	Sweet cherry Prunus avium cv. Sweetheart	2022	May	Southwest UK	Whitehouse Farm cherry orchard	Not_tested	Not_tested	Not_tested
NIAB_22M3O2S6L1b_247412	SAMN46544629	PRJNA1217355	SRR32278059	PG2	PG2b&d	PG2d	3	PG2d-1	Sweet cherry Prunus avium cv. Sweetheart	2022	May	Southwest UK	Whitehouse Farm cherry orchard	Not_tested	Not_tested	Not_tested
NIAB_22M4O3K4l2b_247413	SAMN46544630	PRJNA1217355	SRR32278058	Non-Ps	Non-Ps	Non-Ps	NA	NA	Sweet cherry Prunus avium cv. Kordia	2022	May	North UK	Peter Marshall & Co. cherry orchard	Not_tested	Not_tested	Not_tested
NIAB_22M3O2L6L1b_247414	SAMN46544631	PRJNA1217355	SRR32277544	Non-Ps	Non-Ps	Non-Ps	NA	NA	Sweet cherry Prunus avium cv. Lapins	2022	May	Southwest UK	Whitehouse Farm cherry orchard	Not_tested	Not_tested	Not_tested
NIAB_22S1O1S1L1b_247448	SAMN46544632	PRJNA1217355	SRR32277543	PG2	PG2b&d	PG2d	3	PG2d-1	Sweet cherry Prunus avium cv. Sweetheart	2022	September	Southeast UK	F.W Mansfield & Son cherry orchard	Not_tested	Not_tested	Not_tested
NIAB_22S1O1S4L1a_247449	SAMN46544633	PRJNA1217355	SRR32277542	PG2	PG2b&d	PG2d	3	PG2d-1	Sweet cherry Prunus avium cv. Sweetheart	2022	September	Southeast UK	F.W Mansfield & Son cherry orchard	Not_tested	Not_tested	Not_tested
NIAB_22S1O1S5L2b_247450	SAMN46544634	PRJNA1217355	SRR32277541	PG2	PG2b&d	PG2d	3	PG2d-1	Sweet cherry Prunus avium cv. Sweetheart	2022	September	Southeast UK	F.W Mansfield & Son cherry orchard	Not_tested	Not_tested	Not_tested
NIAB_22S1O1P1L2b_247451	SAMN46544635	PRJNA1217355	SRR32277540	Non-Ps	Non-Ps	Non-Ps	NA	NA	Sweet cherry Prunus avium cv. Penny	2022	September	Southeast UK	F.W Mansfield & Son cherry orchard	Not_tested	Not_tested	Not_tested
NIAB_22S1O1P3L1a_247452	SAMN46544636	PRJNA1217355	SRR32277539	PG2	PG2b&d	PG2b	44	NA	Sweet cherry Prunus avium cv. Penny	2022	September	Southeast UK	F.W Mansfield & Son cherry orchard	Not_tested	Not_tested	Not_tested
NIAB_22S1O1P4L2b_247453	SAMN46544637	PRJNA1217355	SRR32277538	PG2	PG2b&d	PG2d	17	PG2d-3	Sweet cherry Prunus avium cv. Penny	2022	September	Southeast UK	F.W Mansfield & Son cherry orchard	Not_tested	Not_tested	Not_tested
NIAB_22S1O1K2L1b_247454	SAMN46544638	PRJNA1217355	SRR32277537	PG2	PG2b&d	PG2b	61	NA	Sweet cherry Prunus avium cv. Kordia	2022	September	Southeast UK	F.W Mansfield & Son cherry orchard	Not_tested	Not_tested	Not_tested
NIAB_22S1O1K3L2a_247455	SAMN46544639	PRJNA1217355	SRR32277536	Non-Ps	Non-Ps	Non-Ps	NA	NA	Sweet cherry Prunus avium cv. Kordia	2022	September	Southeast UK	F.W Mansfield & Son cherry orchard	Not_tested	Not_tested	Not_tested
NIAB_22S1O2S2L2a_247456	SAMN46544640	PRJNA1217355	SRR32277535	PG2	PG2b&d	PG2d	17	PG2d-3	Sweet cherry Prunus avium cv. Sweetheart	2022	September	Southeast UK	AC Hulme & Sons cherry orchard	Not_tested	Not_tested	Not_tested
NIAB_22S1O2S4L1a_247457	SAMN46544641	PRJNA1217355	SRR32277533	PG2	PG2b&d	PG2d	3	PG2d-1	Sweet cherry Prunus avium cv. Sweetheart	2022	September	Southeast UK	AC Hulme & Sons cherry orchard	Not_tested	Not_tested	Not_tested
NIAB_22S1O2S6L1a_247458	SAMN46544642	PRJNA1217355	SRR32277532	PG2	PG2b&d	PG2d	3	PG2d-1	Sweet cherry Prunus avium cv. Sweetheart	2022	September	Southeast UK	AC Hulme & Sons cherry orchard	Not_tested	Not_tested	Not_tested
NIAB_22S1O2P2L1a_247459	SAMN46544643	PRJNA1217355	SRR32277531	PG2	PG2b&d	PG2b	337	NA	Sweet cherry Prunus avium cv. Penny	2022	September	Southeast UK	AC Hulme & Sons cherry orchard	Not_tested	Not_tested	Not_tested
NIAB_22S1O2P3L2b_247460	SAMN46544644	PRJNA1217355	SRR32277530	PG2	PG2b&d	PG2d	356	NA	Sweet cherry Prunus avium cv. Penny	2022	September	Southeast UK	AC Hulme & Sons cherry orchard	Not_tested	Not_tested	Not_tested
NIAB_22S1O2P6L1a_247461	SAMN46544645	PRJNA1217355	SRR32277529	PG2	PG2b&d	PG2b	151	NA	Sweet cherry Prunus avium cv. Penny	2022	September	Southeast UK	AC Hulme & Sons cherry orchard	Not_tested	Not_tested	Not_tested
NIAB_22S1O2K1L2b_247462	SAMN46544646	PRJNA1217355	SRR32277528	PG2	PG2c	PG2c	216	NA	Sweet cherry Prunus avium cv. Kordia	2022	September	Southeast UK	AC Hulme & Sons cherry orchard	Not_tested	Not_tested	Not_tested
NIAB_22S1O2K4L1b_247463	SAMN46544647	PRJNA1217355	SRR32277527	PG2	PG2b&d	PG2b	306	NA	Sweet cherry Prunus avium cv. Kordia	2022	September	Southeast UK	AC Hulme & Sons cherry orchard	Not_tested	Not_tested	Not_tested
NIAB_22S1O2K5L2a_247464	SAMN46544648	PRJNA1217355	SRR32277526	PG2	PG2b&d	PG2d	3	PG2d-1	Sweet cherry Prunus avium cv. Kordia	2022	September	Southeast UK	AC Hulme & Sons cherry orchard	Not_tested	Not_tested	Not_tested
NIAB_22S1O2K6L2a_247465	SAMN46544649	PRJNA1217355	SRR32277525	PG2	PG2c	PG2c	18	NA	Sweet cherry Prunus avium cv. Kordia	2022	September	Southeast UK	AC Hulme & Sons cherry orchard	Not_tested	Not_tested	Not_tested
NIAB_22S1O3S1L2a_247466	SAMN46544650	PRJNA1217355	SRR32277524	Non-Ps	Non-Ps	Non-Ps	NA	NA	Sweet cherry Prunus avium cv. Sweetheart	2022	September	Southeast UK	Mount Ephraim Farm cherry orchard	Not_tested	Not_tested	Not_tested
NIAB_22S1O3S2L1a_247467	SAMN46544651	PRJNA1217355	SRR32277522	Non-Ps	Non-Ps	Non-Ps	NA	NA	Sweet cherry Prunus avium cv. Sweetheart	2022	September	Southeast UK	Mount Ephraim Farm cherry orchard	Not_tested	Not_tested	Not_tested
NIAB_22S1O3S4L2a_247468	SAMN46544652	PRJNA1217355	SRR32278302	PG2	PG2b&d	PG2d	7	PG2d-4	Sweet cherry Prunus avium cv. Sweetheart	2022	September	Southeast UK	Mount Ephraim Farm cherry orchard	Not_tested	Not_tested	Not_tested
NIAB_22S1O3S6L2a_247469	SAMN46544653	PRJNA1217355	SRR32278301	PG2	PG2b&d	PG2b	150	NA	Sweet cherry Prunus avium cv. Sweetheart	2022	September	Southeast UK	Mount Ephraim Farm cherry orchard	Not_tested	Not_tested	Not_tested
NIAB_22S1O3L3L1a_247470	SAMN46544654	PRJNA1217355	SRR32278300	PG13a	PG13a	PG13a	103	NA	Sweet cherry Prunus avium cv. Lapins	2022	September	Southeast UK	Mount Ephraim Farm cherry orchard	Not_tested	Not_tested	Not_tested
NIAB_22S1O3L4L1a_247471	SAMN46544655	PRJNA1217355	SRR32278299	Non-Ps	Non-Ps	Non-Ps	NA	NA	Sweet cherry Prunus avium cv. Lapins	2022	September	Southeast UK	Mount Ephraim Farm cherry orchard	Not_tested	Not_tested	Not_tested
NIAB_22S1O3L5L2a_247472	SAMN46544656	PRJNA1217355	SRR32278298	PG2	PG2b&d	PG2b	65	NA	Sweet cherry Prunus avium cv. Lapins	2022	September	Southeast UK	Mount Ephraim Farm cherry orchard	Not_tested	Not_tested	Not_tested
NIAB_22S1O3L6L1b_247473	SAMN46544657	PRJNA1217355	SRR32278297	Non-Ps	Non-Ps	Non-Ps	NA	NA	Sweet cherry Prunus avium cv. Lapins	2022	September	Southeast UK	Mount Ephraim Farm cherry orchard	Not_tested	Not_tested	Not_tested
NIAB_22S1O3K1L2b_247474	SAMN46544658	PRJNA1217355	SRR32278296	Non-Ps	Non-Ps	Non-Ps	NA	NA	Sweet cherry Prunus avium cv. Kordia	2022	September	Southeast UK	Mount Ephraim Farm cherry orchard	Not_tested	Not_tested	Not_tested
NIAB_22S1O3K2L2b_247475	SAMN46544659	PRJNA1217355	SRR32278295	PG2	PG2b&d	PG2d	7	PG2d-4	Sweet cherry Prunus avium cv. Kordia	2022	September	Southeast UK	Mount Ephraim Farm cherry orchard	Not_tested	Not_tested	Not_tested
NIAB_22S1O3K5L1b_247476	SAMN46544660	PRJNA1217355	SRR32278294	PG2	PG2b&d	PG2d	3	PG2d-1	Sweet cherry Prunus avium cv. Kordia	2022	September	Southeast UK	Mount Ephraim Farm cherry orchard	Not_tested	Not_tested	Not_tested
NIAB_22S1W1A1L2a_247477	SAMN46544661	PRJNA1217355	SRR32278292	Non-Ps	Non-Ps	Non-Ps	NA	NA	Wild cherry Prunus avium	2022	September	Southeast UK	Hamlet wild woodland	Not_tested	Not_tested	Not_tested
NIAB_22S1W1A3L1b_247478	SAMN46544662	PRJNA1217355	SRR32278291	Non-Ps	Non-Ps	Non-Ps	NA	NA	Wild cherry Prunus avium	2022	September	Southeast UK	Hamlet wild woodland	Not_tested	Not_tested	Not_tested
NIAB_22S1W1A4L1b_247479	SAMN46544663	PRJNA1217355	SRR32278290	Non-Ps	Non-Ps	Non-Ps	NA	NA	Wild cherry Prunus avium	2022	September	Southeast UK	Hamlet wild woodland	Not_tested	Not_tested	Not_tested
NIAB_22S1W1A5L1a_247480	SAMN46544664	PRJNA1217355	SRR32278289	Non-Ps	Non-Ps	Non-Ps	NA	NA	Wild cherry Prunus avium	2022	September	Southeast UK	Hamlet wild woodland	Not_tested	Not_tested	Not_tested
NIAB_22S1W1B1L1a_247481	SAMN46544665	PRJNA1217355	SRR32278288	Non-Ps	Non-Ps	Non-Ps	NA	NA	Blackthorn Prunus spinosa	2022	September	Southeast UK	Hamlet wild woodland	Not_tested	Not_tested	Not_tested
NIAB_22S1W1B2L2a_247482	SAMN46544666	PRJNA1217355	SRR32278287	Non-Ps	Non-Ps	Non-Ps	NA	NA	Blackthorn Prunus spinosa	2022	September	Southeast UK	Hamlet wild woodland	Not_tested	Not_tested	Not_tested
NIAB_22S1W1B4L2b_247483	SAMN46544667	PRJNA1217355	SRR32278286	Non-Ps	Non-Ps	Non-Ps	NA	NA	Blackthorn Prunus spinosa	2022	September	Southeast UK	Hamlet wild woodland	Not_tested	Not_tested	Not_tested
NIAB_22S1W1B5L1a_247484	SAMN46544668	PRJNA1217355	SRR32278285	Non-Ps	Non-Ps	Non-Ps	NA	NA	Blackthorn Prunus spinosa	2022	September	Southeast UK	Hamlet wild woodland	Not_tested	Not_tested	Not_tested
NIAB_22S1W1C2L1b_247485	SAMN46544669	PRJNA1217355	SRR32278284	PG2	PG2b&d	PG2b	66	NA	Wild plum Prunus cerasifera or Prunus domestica	2022	September	Southeast UK	Hamlet wild woodland	Not_tested	Not_tested	Not_tested
NIAB_22S1W1C4L2b_247486	SAMN46544670	PRJNA1217355	SRR32278283	Non-Ps	Non-Ps	Non-Ps	NA	NA	Wild plum Prunus cerasifera or Prunus domestica	2022	September	Southeast UK	Hamlet wild woodland	Not_tested	Not_tested	Not_tested
NIAB_22S1W1C5L2b_247487	SAMN46544671	PRJNA1217355	SRR32278281	Non-Ps	Non-Ps	Non-Ps	NA	NA	Wild plum Prunus cerasifera or Prunus domestica	2022	September	Southeast UK	Hamlet wild woodland	Not_tested	Not_tested	Not_tested
NIAB_22S1W1C6L2b_247488	SAMN46544672	PRJNA1217355	SRR32278280	Non-Ps	Non-Ps	Non-Ps	NA	NA	Wild plum Prunus cerasifera or Prunus domestica	2022	September	Southeast UK	Hamlet wild woodland	Not_tested	Not_tested	Not_tested
NIAB_22S1W1D2L1a_247489	SAMN46544673	PRJNA1217355	SRR32278279	Non-Ps	Non-Ps	Non-Ps	NA	NA	Hawthorn Crataegus monogyna	2022	September	Southeast UK	Hamlet wild woodland	Not_tested	Not_tested	Not_tested
NIAB_22S1W1D4L1a_247490	SAMN46544674	PRJNA1217355	SRR32277787	Non-Ps	Non-Ps	Non-Ps	NA	NA	Hawthorn Crataegus monogyna	2022	September	Southeast UK	Hamlet wild woodland	Not_tested	Not_tested	Not_tested
NIAB_22S1W1D6L2b_247491	SAMN46544675	PRJNA1217355	SRR32277786	Non-Ps	Non-Ps	Non-Ps	NA	NA	Hawthorn Crataegus monogyna	2022	September	Southeast UK	Hamlet wild woodland	Not_tested	Not_tested	Not_tested
NIAB_22S1W1E2L1a_247492	SAMN46544676	PRJNA1217355	SRR32277785	Non-Ps	Non-Ps	Non-Ps	NA	NA	Wild strawberry Fragria vesca	2022	September	Southeast UK	Hamlet wild woodland	Not_tested	Not_tested	Not_tested
NIAB_22S1W1E3L2a_247493	SAMN46544677	PRJNA1217355	SRR32277784	Non-Ps	Non-Ps	Non-Ps	NA	NA	Wild strawberry Fragria vesca	2022	September	Southeast UK	Hamlet wild woodland	Not_tested	Not_tested	Not_tested
NIAB_22S1W1E5L1a_247494	SAMN46544678	PRJNA1217355	SRR32277783	Non-Ps	Non-Ps	Non-Ps	NA	NA	Wild strawberry Fragria vesca	2022	September	Southeast UK	Hamlet wild woodland	Not_tested	Not_tested	Not_tested
NIAB_22S1W1E6L2a_247495	SAMN46544679	PRJNA1217355	SRR32277782	Non-Ps	Non-Ps	Non-Ps	NA	NA	Wild strawberry Fragria vesca	2022	September	Southeast UK	Hamlet wild woodland	Not_tested	Not_tested	Not_tested
NIAB_22S1W1F1L2b_247496	SAMN46544680	PRJNA1217355	SRR32277781	PG2	PG2b&d	PG2d	3	PG2d-1	Ash Fraxinus excelsior	2022	September	Southeast UK	Hamlet wild woodland	Not_tested	Not_tested	Not_tested
NIAB_22S1W1F2L1b_247497	SAMN46544681	PRJNA1217355	SRR32277779	Non-Ps	Non-Ps	Non-Ps	NA	NA	Ash Fraxinus excelsior	2022	September	Southeast UK	Hamlet wild woodland	Not_tested	Not_tested	Not_tested
NIAB_22S1W1F3L1a_247498	SAMN46544682	PRJNA1217355	SRR32277778	Non-Ps	Non-Ps	Non-Ps	NA	NA	Ash Fraxinus excelsior	2022	September	Southeast UK	Hamlet wild woodland	Not_tested	Not_tested	Not_tested
NIAB_22S1W1F4L2b_247499	SAMN46544683	PRJNA1217355	SRR32277777	PG2	PG2b&d	PG2d	75	NA	Ash Fraxinus excelsior	2022	September	Southeast UK	Hamlet wild woodland	Not_tested	Not_tested	Not_tested
NIAB_22S1W2A1L2a_247500	SAMN46544684	PRJNA1217355	SRR32277776	PG13a	PG13a	PG13a	59	NA	Wild cherry Prunus avium	2022	September	Southeast UK	Saxton & Cages wild woodland	Not_tested	Not_tested	Not_tested
NIAB_22S1W2A3L1b_247501	SAMN46544685	PRJNA1217355	SRR32277775	Non-Ps	Non-Ps	Non-Ps	NA	NA	Wild cherry Prunus avium	2022	September	Southeast UK	Saxton & Cages wild woodland	Not_tested	Not_tested	Not_tested
NIAB_22S1W2A4L2a_247502	SAMN46544686	PRJNA1217355	SRR32277774	PG2	PG2a	PG2a	375	NA	Wild cherry Prunus avium	2022	September	Southeast UK	Saxton & Cages wild woodland	Not_tested	Not_tested	Not_tested
NIAB_22S1W2A6L1a_247503	SAMN46544687	PRJNA1217355	SRR32277773	PG13a	PG13a	PG13a	46	NA	Wild cherry Prunus avium	2022	September	Southeast UK	Saxton & Cages wild woodland	Not_tested	Not_tested	Not_tested
NIAB_22S1W2B3L1a_247504	SAMN46544688	PRJNA1217355	SRR32277772	PG1	PG1a&b	PG1a	231	NA	Blackthorn Prunus spinosa	2022	September	Southeast UK	Saxton & Cages wild woodland	Not_tested	Not_tested	Not_tested
NIAB_22S1W2B4L1a_247505	SAMN46544689	PRJNA1217355	SRR32277771	Non-Ps	Non-Ps	Non-Ps	NA	NA	Blackthorn Prunus spinosa	2022	September	Southeast UK	Saxton & Cages wild woodland	Not_tested	Not_tested	Not_tested
NIAB_22S1W2B5L2a_247506	SAMN46544690	PRJNA1217355	SRR32277770	Non-Ps	Non-Ps	Non-Ps	NA	NA	Blackthorn Prunus spinosa	2022	September	Southeast UK	Saxton & Cages wild woodland	Not_tested	Not_tested	Not_tested
NIAB_22S1W2B6L2b_247507	SAMN46544691	PRJNA1217355	SRR32277768	PG1	PG1a&b	PG1a	104	NA	Blackthorn Prunus spinosa	2022	September	Southeast UK	Saxton & Cages wild woodland	Not_tested	Not_tested	Not_tested
NIAB_22S1W2C1L2b_247508	SAMN46544692	PRJNA1217355	SRR32277767	Non-Ps	Non-Ps	Non-Ps	NA	NA	Wild plum Prunus cerasifera or Prunus domestica	2022	September	Southeast UK	Saxton & Cages wild woodland	Not_tested	Not_tested	Not_tested
NIAB_22S1W2C2L1b_247509	SAMN46544693	PRJNA1217355	SRR32277766	PG13a	PG13a	PG13a	139	NA	Wild plum Prunus cerasifera or Prunus domestica	2022	September	Southeast UK	Saxton & Cages wild woodland	Not_tested	Not_tested	Not_tested
NIAB_22S1W2C3L2a_247510	SAMN46544694	PRJNA1217355	SRR32277765	Non-Ps	Non-Ps	Non-Ps	NA	NA	Wild plum Prunus cerasifera or Prunus domestica	2022	September	Southeast UK	Saxton & Cages wild woodland	Not_tested	Not_tested	Not_tested
NIAB_22S1W2C6L1a_247511	SAMN46544695	PRJNA1217355	SRR32277764	PG2	PG2b&d	PG2d	17	PG2d-3	Wild plum Prunus cerasifera or Prunus domestica	2022	September	Southeast UK	Saxton & Cages wild woodland	Not_tested	Not_tested	Not_tested
NIAB_22S1W2D1L2b_247512	SAMN46544696	PRJNA1217355	SRR32278057	PG13a	PG13a	PG13a	163	NA	Hawthorn Crataegus monogyna	2022	September	Southeast UK	Saxton & Cages wild woodland	Not_tested	Not_tested	Not_tested
NIAB_22S1W2D3L2b_247513	SAMN46544697	PRJNA1217355	SRR32278056	Non-Ps	Non-Ps	Non-Ps	NA	NA	Hawthorn Crataegus monogyna	2022	September	Southeast UK	Saxton & Cages wild woodland	Not_tested	Not_tested	Not_tested
NIAB_22S1W2D5L1b_247514	SAMN46544698	PRJNA1217355	SRR32278055	Non-Ps	Non-Ps	Non-Ps	NA	NA	Hawthorn Crataegus monogyna	2022	September	Southeast UK	Saxton & Cages wild woodland	Not_tested	Not_tested	Not_tested
NIAB_22S1W2D6L2b_247515	SAMN46544699	PRJNA1217355	SRR32278054	Non-Ps	Non-Ps	Non-Ps	NA	NA	Hawthorn Crataegus monogyna	2022	September	Southeast UK	Saxton & Cages wild woodland	Not_tested	Not_tested	Not_tested
NIAB_22S1W2E3L1a_247516	SAMN46544700	PRJNA1217355	SRR32278053	Non-Ps	Non-Ps	Non-Ps	NA	NA	Wild strawberry Fragria vesca	2022	September	Southeast UK	Saxton & Cages wild woodland	Not_tested	Not_tested	Not_tested
NIAB_22S1W2F2L1b_247517	SAMN46544701	PRJNA1217355	SRR32278050	PG2	PG2b&d	PG2b	68	NA	Ash Fraxinus excelsior	2022	September	Southeast UK	Saxton & Cages wild woodland	Not_tested	Not_tested	Not_tested
NIAB_22S1W2F3L2b_247518	SAMN46544702	PRJNA1217355	SRR32278049	PG2	PG2b&d	PG2b	68	NA	Ash Fraxinus excelsior	2022	September	Southeast UK	Saxton & Cages wild woodland	Not_tested	Not_tested	Not_tested
NIAB_22S1W2F5L2b_247519	SAMN46544703	PRJNA1217355	SRR32278048	Non-Ps	Non-Ps	Non-Ps	NA	NA	Ash Fraxinus excelsior	2022	September	Southeast UK	Saxton & Cages wild woodland	Not_tested	Not_tested	Not_tested
NIAB_22S2O1K1L2a_247520	SAMN46544704	PRJNA1217355	SRR32278047	PG1	PG1a&b	PG1a	90	NA	Sweet cherry Prunus avium cv. Kordia	2022	September	WestMidlands UK	Haygrove Ltd cherry orchard	Not_tested	Not_tested	Not_tested
NIAB_22S2O1K2L2b_247521	SAMN46544705	PRJNA1217355	SRR32278046	PG2	PG2b&d	PG2b	320	NA	Sweet cherry Prunus avium cv. Kordia	2022	September	WestMidlands UK	Haygrove Ltd cherry orchard	Not_tested	Not_tested	Not_tested
NIAB_22S2O1K3L1b_247522	SAMN46544706	PRJNA1217355	SRR32278045	PG2	PG2b&d	PG2b	80	NA	Sweet cherry Prunus avium cv. Kordia	2022	September	WestMidlands UK	Haygrove Ltd cherry orchard	Not_tested	Not_tested	Not_tested
NIAB_22S2O1K5L2b_247523	SAMN46544707	PRJNA1217355	SRR32278044	PG1	PG1a&b	PG1a	90	NA	Sweet cherry Prunus avium cv. Kordia	2022	September	WestMidlands UK	Haygrove Ltd cherry orchard	Not_tested	Not_tested	Not_tested
NIAB_22S2O1P3L2b_247524	SAMN46544708	PRJNA1217355	SRR32278043	Non-Ps	Non-Ps	Non-Ps	NA	NA	Sweet cherry Prunus avium cv. Penny	2022	September	WestMidlands UK	Haygrove Ltd cherry orchard	Not_tested	Not_tested	Not_tested
NIAB_22S2O1P4L1a_247525	SAMN46544709	PRJNA1217355	SRR32278042	Non-Ps	Non-Ps	Non-Ps	NA	NA	Sweet cherry Prunus avium cv. Penny	2022	September	WestMidlands UK	Haygrove Ltd cherry orchard	Not_tested	Not_tested	Not_tested
NIAB_22S2O1P5L2a_247526	SAMN46544710	PRJNA1217355	SRR32278041	Non-Ps	Non-Ps	Non-Ps	NA	NA	Sweet cherry Prunus avium cv. Penny	2022	September	WestMidlands UK	Haygrove Ltd cherry orchard	Not_tested	Not_tested	Not_tested
NIAB_22S2O1P6L1b_247527	SAMN46544711	PRJNA1217355	SRR32278039	PG1	PG1a&b	PG1a	398	NA	Sweet cherry Prunus avium cv. Penny	2022	September	WestMidlands UK	Haygrove Ltd cherry orchard	Not_tested	Not_tested	Not_tested
NIAB_22S2O2K2L2a_247528	SAMN46544712	PRJNA1217355	SRR32278038	PG2	PG2b&d	PG2d	17	PG2d-3	Sweet cherry Prunus avium cv. Kordia	2022	September	WestMidlands UK	Penrhos spirits cherry orchard	Not_tested	Not_tested	Not_tested
NIAB_22S2O2K3L1b_247529	SAMN46544713	PRJNA1217355	SRR32278037	PG2	PG2b&d	PG2d	3	PG2d-1	Sweet cherry Prunus avium cv. Kordia	2022	September	WestMidlands UK	Penrhos spirits cherry orchard	Not_tested	Not_tested	Not_tested
NIAB_22S2O2K4L1b_247530	SAMN46544714	PRJNA1217355	SRR32278036	PG2	PG2b&d	PG2d	3	PG2d-1	Sweet cherry Prunus avium cv. Kordia	2022	September	WestMidlands UK	Penrhos spirits cherry orchard	Not_tested	Not_tested	Not_tested
NIAB_22S2O2K6L1a_247531	SAMN46544715	PRJNA1217355	SRR32278035	PG2	PG2b&d	PG2b	347	NA	Sweet cherry Prunus avium cv. Kordia	2022	September	WestMidlands UK	Penrhos spirits cherry orchard	Not_tested	Not_tested	Not_tested
NIAB_22S2O2P3L2b_247532	SAMN46544716	PRJNA1217355	SRR32278034	PG2	PG2b&d	PG2d	17	PG2d-3	Sweet cherry Prunus avium cv. Penny	2022	September	WestMidlands UK	Penrhos spirits cherry orchard	Not_tested	Not_tested	Not_tested
NIAB_22S2O2P5L1a_247533	SAMN46544717	PRJNA1217355	SRR32277521	PG13a	PG13a	PG13a	323	NA	Sweet cherry Prunus avium cv. Penny	2022	September	WestMidlands UK	Penrhos spirits cherry orchard	Not_tested	Not_tested	Not_tested
NIAB_22S2O2P6L2b_247534	SAMN46544718	PRJNA1217355	SRR32277520	Non-Ps	Non-Ps	Non-Ps	NA	NA	Sweet cherry Prunus avium cv. Penny	2022	September	WestMidlands UK	Penrhos spirits cherry orchard	Not_tested	Not_tested	Not_tested
NIAB_22S2O2L2L1b_247535	SAMN46544719	PRJNA1217355	SRR32277519	Non-Ps	Non-Ps	Non-Ps	NA	NA	Sweet cherry Prunus avium cv. Lapins	2022	September	WestMidlands UK	Penrhos spirits cherry orchard	Not_tested	Not_tested	Not_tested
NIAB_22S2O2L3L2b_247536	SAMN46544720	PRJNA1217355	SRR32277518	PG2	PG2b&d	PG2b	100	NA	Sweet cherry Prunus avium cv. Lapins	2022	September	WestMidlands UK	Penrhos spirits cherry orchard	Not_tested	Not_tested	Not_tested
NIAB_22S2O2L5L2b_247537	SAMN46544721	PRJNA1217355	SRR32277516	PG2	PG2b&d	PG2d	17	PG2d-3	Sweet cherry Prunus avium cv. Lapins	2022	September	WestMidlands UK	Penrhos spirits cherry orchard	Not_tested	Not_tested	Not_tested
NIAB_22S2O2L6L1a_247538	SAMN46544722	PRJNA1217355	SRR32277515	PG2	PG2b&d	PG2d	17	PG2d-3	Sweet cherry Prunus avium cv. Lapins	2022	September	WestMidlands UK	Penrhos spirits cherry orchard	Not_tested	Not_tested	Not_tested
NIAB_22S2O3S5L1a_247539	SAMN46544723	PRJNA1217355	SRR32277514	Non-Ps	Non-Ps	Non-Ps	NA	NA	Sweet cherry Prunus avium cv. Sweetheart	2022	September	WestMidlands UK	Lower Hope Fruit Ltd cherry orchard	Not_tested	Not_tested	Not_tested
NIAB_22S2O3S6L2a_247540	SAMN46544724	PRJNA1217355	SRR32277513	Non-Ps	Non-Ps	Non-Ps	NA	NA	Sweet cherry Prunus avium cv. Sweetheart	2022	September	WestMidlands UK	Lower Hope Fruit Ltd cherry orchard	Not_tested	Not_tested	Not_tested
NIAB_22S2O3P6L2b_247541	SAMN46544725	PRJNA1217355	SRR32277512	Non-Ps	Non-Ps	Non-Ps	NA	NA	Sweet cherry Prunus avium cv. Penny	2022	September	WestMidlands UK	Lower Hope Fruit Ltd cherry orchard	Not_tested	Not_tested	Not_tested
NIAB_22S2O3L3L2a_247542	SAMN46544726	PRJNA1217355	SRR32277511	PG1	PG1a&b	PG1a	437	NA	Sweet cherry Prunus avium cv. Lapins	2022	September	WestMidlands UK	Lower Hope Fruit Ltd cherry orchard	Not_tested	Not_tested	Not_tested
NIAB_22S2W1A2L1a_247543	SAMN46544727	PRJNA1217355	SRR32277510	PG2	PG2b&d	PG2b	336	NA	Wild cherry Prunus avium	2022	September	WestMidlands UK	Beacon Hill wild woodland	Not_tested	Not_tested	Not_tested
NIAB_22S2W1A4L1b_247544	SAMN46544728	PRJNA1217355	SRR32277509	PG13a	PG13a	PG13a	59	NA	Wild cherry Prunus avium	2022	September	WestMidlands UK	Beacon Hill wild woodland	Not_tested	Not_tested	Not_tested
NIAB_22S2W1A6L1b_247545	SAMN46544729	PRJNA1217355	SRR32277508	PG1	PG1a&b	PG1b	42	NA	Wild cherry Prunus avium	2022	September	WestMidlands UK	Beacon Hill wild woodland	Not_tested	Not_tested	Not_tested
NIAB_22S2W1B1L2a_247546	SAMN46544730	PRJNA1217355	SRR32277507	Non-Ps	Non-Ps	Non-Ps	NA	NA	Blackthorn Prunus spinosa	2022	September	WestMidlands UK	Beacon Hill wild woodland	Not_tested	Not_tested	Not_tested
NIAB_22S2W1B4L2a_247547	SAMN46544731	PRJNA1217355	SRR32277505	Non-Ps	Non-Ps	Non-Ps	NA	NA	Blackthorn Prunus spinosa	2022	September	WestMidlands UK	Beacon Hill wild woodland	Not_tested	Not_tested	Not_tested
NIAB_22S2W1B5L1b_247548	SAMN46544732	PRJNA1217355	SRR32277504	Non-Ps	Non-Ps	Non-Ps	NA	NA	Blackthorn Prunus spinosa	2022	September	WestMidlands UK	Beacon Hill wild woodland	Not_tested	Not_tested	Not_tested
NIAB_22S2W1D2L2b_247549	SAMN46544733	PRJNA1217355	SRR32278503	PG2	PG2b&d	PG2b	177	NA	Hawthorn Crataegus monogyna	2022	September	WestMidlands UK	Beacon Hill wild woodland	Not_tested	Not_tested	Not_tested
NIAB_22S2W1D4L2a_247550	SAMN46544734	PRJNA1217355	SRR32278502	PG2	PG2b&d	PG2b	126	NA	Hawthorn Crataegus monogyna	2022	September	WestMidlands UK	Beacon Hill wild woodland	Not_tested	Not_tested	Not_tested
NIAB_22S2W1D6L2a_247551	SAMN46544735	PRJNA1217355	SRR32278501	PG13a	PG13a	PG13a	96	NA	Hawthorn Crataegus monogyna	2022	September	WestMidlands UK	Beacon Hill wild woodland	Not_tested	Not_tested	Not_tested
NIAB_22S2W1E5L2a_247552	SAMN46544736	PRJNA1217355	SRR32278500	Non-Ps	Non-Ps	Non-Ps	NA	NA	Wild strawberry Fragria vesca	2022	September	WestMidlands UK	Beacon Hill wild woodland	Not_tested	Not_tested	Not_tested
NIAB_22S2W1E6L2b_247553	SAMN46544737	PRJNA1217355	SRR32278499	PG13a	PG13a	PG13a	238	NA	Wild strawberry Fragria vesca	2022	September	WestMidlands UK	Beacon Hill wild woodland	Not_tested	Not_tested	Not_tested
NIAB_22S2W1F1L1a_247554	SAMN46544738	PRJNA1217355	SRR32278498	Non-Ps	Non-Ps	Non-Ps	NA	NA	Ash Fraxinus excelsior	2022	September	WestMidlands UK	Beacon Hill wild woodland	Not_tested	Not_tested	Not_tested
NIAB_22S2W1F2L2a_247555	SAMN46544739	PRJNA1217355	SRR32278278	PG2	PG2b&d	PG2b	114	NA	Ash Fraxinus excelsior	2022	September	WestMidlands UK	Beacon Hill wild woodland	Not_tested	Not_tested	Not_tested
NIAB_22S2W1F5L1b_247556	SAMN46544740	PRJNA1217355	SRR32278277	Non-Ps	Non-Ps	Non-Ps	NA	NA	Ash Fraxinus excelsior	2022	September	WestMidlands UK	Beacon Hill wild woodland	Not_tested	Not_tested	Not_tested
NIAB_22S2W1F6L2a_247557	SAMN46544741	PRJNA1217355	SRR32278275	Non-Ps	Non-Ps	Non-Ps	NA	NA	Ash Fraxinus excelsior	2022	September	WestMidlands UK	Beacon Hill wild woodland	Not_tested	Not_tested	Not_tested
NIAB_22S2W2A2L1b_247558	SAMN46544742	PRJNA1217355	SRR32278274	Non-Ps	Non-Ps	Non-Ps	NA	NA	Wild cherry Prunus avium	2022	September	WestMidlands UK	Thruxton Vallets wild woodland	Not_tested	Not_tested	Not_tested
NIAB_22S2W2A3L2a_247559	SAMN46544743	PRJNA1217355	SRR32278273	Non-Ps	Non-Ps	Non-Ps	NA	NA	Wild cherry Prunus avium	2022	September	WestMidlands UK	Thruxton Vallets wild woodland	Not_tested	Not_tested	Not_tested
NIAB_22S2W2A4L2a_247560	SAMN46544744	PRJNA1217355	SRR32278272	PG13a	PG13a	PG13a	308	NA	Wild cherry Prunus avium	2022	September	WestMidlands UK	Thruxton Vallets wild woodland	Not_tested	Not_tested	Not_tested
NIAB_22S2W2A5L2a_247561	SAMN46544745	PRJNA1217355	SRR32278271	Non-Ps	Non-Ps	Non-Ps	NA	NA	Wild cherry Prunus avium	2022	September	WestMidlands UK	Thruxton Vallets wild woodland	Not_tested	Not_tested	Not_tested
NIAB_22S2W2B2L2a_247562	SAMN46544746	PRJNA1217355	SRR32278270	Non-Ps	Non-Ps	Non-Ps	NA	NA	Blackthorn Prunus spinosa	2022	September	WestMidlands UK	Thruxton Vallets wild woodland	Not_tested	Not_tested	Not_tested
NIAB_22S2W2B4L2a_247563	SAMN46544747	PRJNA1217355	SRR32278269	PG7b	PG7b	PG7b	401	NA	Blackthorn Prunus spinosa	2022	September	WestMidlands UK	Thruxton Vallets wild woodland	Not_tested	Not_tested	Not_tested
NIAB_22S2W2B5L1a_247564	SAMN46544748	PRJNA1217355	SRR32278268	Non-Ps	Non-Ps	Non-Ps	NA	NA	Blackthorn Prunus spinosa	2022	September	WestMidlands UK	Thruxton Vallets wild woodland	Not_tested	Not_tested	Not_tested
NIAB_22S2W2B6L2a_247565	SAMN46544749	PRJNA1217355	SRR32278267	Non-Ps	Non-Ps	Non-Ps	NA	NA	Blackthorn Prunus spinosa	2022	September	WestMidlands UK	Thruxton Vallets wild woodland	Not_tested	Not_tested	Not_tested
NIAB_22S2W2C1L1a_247566	SAMN46544750	PRJNA1217355	SRR32278266	PG2	PG2a	PG2a	53	NA	Wild plum Prunus cerasifera or Prunus domestica	2022	September	WestMidlands UK	Thruxton Vallets wild woodland	Not_tested	Not_tested	Not_tested
NIAB_22S2W2C2L1a_247567	SAMN46544751	PRJNA1217355	SRR32278264	PG2	PG2a	PG2a	50	NA	Wild plum Prunus cerasifera or Prunus domestica	2022	September	WestMidlands UK	Thruxton Vallets wild woodland	Not_tested	Not_tested	Not_tested
NIAB_22S2W2C5L2a_247568	SAMN46544752	PRJNA1217355	SRR32278263	PG2	PG2c	PG2c	297	NA	Wild plum Prunus cerasifera or Prunus domestica	2022	September	WestMidlands UK	Thruxton Vallets wild woodland	Not_tested	Not_tested	Not_tested
NIAB_22S2W2C6L2b_247569	SAMN46544753	PRJNA1217355	SRR32278262	PG2	PG2b&d	PG2b	21	NA	Wild plum Prunus cerasifera or Prunus domestica	2022	September	WestMidlands UK	Thruxton Vallets wild woodland	Not_tested	Not_tested	Not_tested
NIAB_22S2W2D1L2a_247570	SAMN46544754	PRJNA1217355	SRR32278261	Non-Ps	Non-Ps	Non-Ps	NA	NA	Hawthorn Crataegus monogyna	2022	September	WestMidlands UK	Thruxton Vallets wild woodland	Not_tested	Not_tested	Not_tested
NIAB_22S2W2D4L2a_247571	SAMN46544755	PRJNA1217355	SRR32278260	PG1	PG1a&b	PG1a	330	NA	Hawthorn Crataegus monogyna	2022	September	WestMidlands UK	Thruxton Vallets wild woodland	Not_tested	Not_tested	Not_tested
NIAB_22S2W2D5L1a_247572	SAMN46544756	PRJNA1217355	SRR32278259	PG2	PG2b&d	PG2b	40	NA	Hawthorn Crataegus monogyna	2022	September	WestMidlands UK	Thruxton Vallets wild woodland	Not_tested	Not_tested	Not_tested
NIAB_22S2W2D6L1b_247573	SAMN46544757	PRJNA1217355	SRR32278258	Non-Ps	Non-Ps	Non-Ps	NA	NA	Hawthorn Crataegus monogyna	2022	September	WestMidlands UK	Thruxton Vallets wild woodland	Not_tested	Not_tested	Not_tested
NIAB_22S2W2F3L1b_247574	SAMN46544758	PRJNA1217355	SRR32278257	Non-Ps	Non-Ps	Non-Ps	NA	NA	Ash Fraxinus excelsior	2022	September	WestMidlands UK	Thruxton Vallets wild woodland	Not_tested	Not_tested	Not_tested
NIAB_22S2W2F4L1a_247575	SAMN46544759	PRJNA1217355	SRR32278256	PG2	PG2a	PG2a	181	NA	Ash Fraxinus excelsior	2022	September	WestMidlands UK	Thruxton Vallets wild woodland	Not_tested	Not_tested	Not_tested
NIAB_22S2W2F5L2b_247576	SAMN46544760	PRJNA1217355	SRR32278255	Non-Ps	Non-Ps	Non-Ps	NA	NA	Ash Fraxinus excelsior	2022	September	WestMidlands UK	Thruxton Vallets wild woodland	Not_tested	Not_tested	Not_tested
NIAB_22S2W2F6L1b_247577	SAMN46544761	PRJNA1217355	SRR32277762	PG2	PG2a	PG2a	53	NA	Ash Fraxinus excelsior	2022	September	WestMidlands UK	Thruxton Vallets wild woodland	Not_tested	Not_tested	Not_tested
NIAB_22S3O1S3L1a_247578	SAMN46544762	PRJNA1217355	SRR32277761	PG2	PG2b&d	PG2d	17	PG2d-3	Sweet cherry Prunus avium cv. Sweetheart	2022	September	Southwest UK	Bagber Farm cherry orchard	Not_tested	Not_tested	Not_tested
NIAB_22S3O1S4L1b_247579	SAMN46544763	PRJNA1217355	SRR32277760	PG2	PG2b&d	PG2b	433	NA	Sweet cherry Prunus avium cv. Sweetheart	2022	September	Southwest UK	Bagber Farm cherry orchard	Not_tested	Not_tested	Not_tested
NIAB_22S3O1S5L2a_247580	SAMN46544764	PRJNA1217355	SRR32277759	PG2	PG2b&d	PG2d	7	PG2d-4	Sweet cherry Prunus avium cv. Sweetheart	2022	September	Southwest UK	Bagber Farm cherry orchard	Not_tested	Not_tested	Not_tested
NIAB_22S3O1P1L2b_247581	SAMN46544765	PRJNA1217355	SRR32277758	PG3	PG3	PG3	223	NA	Sweet cherry Prunus avium cv. Penny	2022	September	Southwest UK	Bagber Farm cherry orchard	Not_tested	Not_tested	Not_tested
NIAB_22S3O1P3L1b_247582	SAMN46544766	PRJNA1217355	SRR32277757	PG3	PG3	PG3	223	NA	Sweet cherry Prunus avium cv. Penny	2022	September	Southwest UK	Bagber Farm cherry orchard	Not_tested	Not_tested	Not_tested
NIAB_22S3O1P4L1b_247583	SAMN46544767	PRJNA1217355	SRR32277756	PG2	PG2c	PG2c	112	NA	Sweet cherry Prunus avium cv. Penny	2022	September	Southwest UK	Bagber Farm cherry orchard	Not_tested	Not_tested	Not_tested
NIAB_22S3O1L1L1b_247584	SAMN46544768	PRJNA1217355	SRR32277755	PG2	PG2b&d	PG2b	260	NA	Sweet cherry Prunus avium cv. Lapins	2022	September	Southwest UK	Bagber Farm cherry orchard	Not_tested	Not_tested	Not_tested
NIAB_22S3O1L3L1a_247585	SAMN46544769	PRJNA1217355	SRR32277754	PG3	PG3	PG3	223	NA	Sweet cherry Prunus avium cv. Lapins	2022	September	Southwest UK	Bagber Farm cherry orchard	Not_tested	Not_tested	Not_tested
NIAB_22S3O1L4L2b_247586	SAMN46544770	PRJNA1217355	SRR32277753	Non-Ps	Non-Ps	Non-Ps	NA	NA	Sweet cherry Prunus avium cv. Lapins	2022	September	Southwest UK	Bagber Farm cherry orchard	Not_tested	Not_tested	Not_tested
NIAB_22S3O1L5L2b_247587	SAMN46544771	PRJNA1217355	SRR32277751	PG2	PG2b&d	PG2d	7	PG2d-4	Sweet cherry Prunus avium cv. Lapins	2022	September	Southwest UK	Bagber Farm cherry orchard	Not_tested	Not_tested	Not_tested
NIAB_22S3O2S1L2b_247588	SAMN46544772	PRJNA1217355	SRR32277750	PG2	PG2b&d	PG2d	3	PG2d-1	Sweet cherry Prunus avium cv. Sweetheart	2022	September	Southwest UK	Whitehouse Farm cherry orchard	Not_tested	Not_tested	Not_tested
NIAB_22S3O2S4L1b_247589	SAMN46544773	PRJNA1217355	SRR32277749	PG2	PG2b&d	PG2d	3	PG2d-1	Sweet cherry Prunus avium cv. Sweetheart	2022	September	Southwest UK	Whitehouse Farm cherry orchard	Not_tested	Not_tested	Not_tested
NIAB_22S3O2S5L1a_247590	SAMN46544774	PRJNA1217355	SRR32277748	PG2	PG2b&d	PG2d	3	PG2d-1	Sweet cherry Prunus avium cv. Sweetheart	2022	September	Southwest UK	Whitehouse Farm cherry orchard	Not_tested	Not_tested	Not_tested
NIAB_22S3O2S6L1b_247591	SAMN46544775	PRJNA1217355	SRR32277747	PG2	PG2b&d	PG2d	3	PG2d-1	Sweet cherry Prunus avium cv. Sweetheart	2022	September	Southwest UK	Whitehouse Farm cherry orchard	Not_tested	Not_tested	Not_tested
NIAB_22S3O2L1L1a_247592	SAMN46544776	PRJNA1217355	SRR32277746	PG2	PG2b&d	PG2d	3	PG2d-1	Sweet cherry Prunus avium cv. Lapins	2022	September	Southwest UK	Whitehouse Farm cherry orchard	Not_tested	Not_tested	Not_tested
NIAB_22S3O2L2L2a_247593	SAMN46544777	PRJNA1217355	SRR32277745	PG2	PG2b&d	PG2d	3	PG2d-1	Sweet cherry Prunus avium cv. Lapins	2022	September	Southwest UK	Whitehouse Farm cherry orchard	Not_tested	Not_tested	Not_tested
NIAB_22S3O2L4L2a_247594	SAMN46544778	PRJNA1217355	SRR32277744	PG2	PG2b&d	PG2d	7	PG2d-4	Sweet cherry Prunus avium cv. Lapins	2022	September	Southwest UK	Whitehouse Farm cherry orchard	Not_tested	Not_tested	Not_tested
NIAB_22S3O2L5L1a_247595	SAMN46544779	PRJNA1217355	SRR32277743	PG2	PG2b&d	PG2b	218	NA	Sweet cherry Prunus avium cv. Lapins	2022	September	Southwest UK	Whitehouse Farm cherry orchard	Not_tested	Not_tested	Not_tested
NIAB_22S3O2K2L2a_247596	SAMN46544780	PRJNA1217355	SRR32277742	Non-Ps	Non-Ps	Non-Ps	NA	NA	Sweet cherry Prunus avium cv. Kordia	2022	September	Southwest UK	Whitehouse Farm cherry orchard	Not_tested	Not_tested	Not_tested
NIAB_22S3O2K3L2b_247597	SAMN46544781	PRJNA1217355	SRR32277740	PG2	PG2b&d	PG2d	3	PG2d-1	Sweet cherry Prunus avium cv. Kordia	2022	September	Southwest UK	Whitehouse Farm cherry orchard	Not_tested	Not_tested	Not_tested
NIAB_22S3O2K4L1a_247598	SAMN46544782	PRJNA1217355	SRR32278033	PG2	PG2b&d	PG2d	86	PG2d-2	Sweet cherry Prunus avium cv. Kordia	2022	September	Southwest UK	Whitehouse Farm cherry orchard	Not_tested	Not_tested	Not_tested
NIAB_22S3O2K6L2a_247599	SAMN46544783	PRJNA1217355	SRR32278032	PG2	PG2b&d	PG2d	86	PG2d-2	Sweet cherry Prunus avium cv. Kordia	2022	September	Southwest UK	Whitehouse Farm cherry orchard	Not_tested	Not_tested	Not_tested
NIAB_22S3W1A2L2b_247600	SAMN46544784	PRJNA1217355	SRR32278031	Non-Ps	Non-Ps	Non-Ps	NA	NA	Wild cherry Prunus avium	2022	September	Southwest UK	Girdlers Coppice wild woodland	Not_tested	Not_tested	Not_tested
NIAB_22S3W1B4L2b_247601	SAMN46544785	PRJNA1217355	SRR32278030	Non-Ps	Non-Ps	Non-Ps	NA	NA	Blackthorn Prunus spinosa	2022	September	Southwest UK	Girdlers Coppice wild woodland	Not_tested	Not_tested	Not_tested
NIAB_22S3W1B6L2a_247602	SAMN46544786	PRJNA1217355	SRR32278029	Non-Ps	Non-Ps	Non-Ps	NA	NA	Blackthorn Prunus spinosa	2022	September	Southwest UK	Girdlers Coppice wild woodland	Not_tested	Not_tested	Not_tested
NIAB_22S3W1C1L1a_247603	SAMN46544787	PRJNA1217355	SRR32278028	Non-Ps	Non-Ps	Non-Ps	NA	NA	Wild plum Prunus cerasifera or Prunus domestica	2022	September	Southwest UK	Girdlers Coppice wild woodland	Not_tested	Not_tested	Not_tested
NIAB_22S3W1C3L2b_247604	SAMN46544788	PRJNA1217355	SRR32278027	Non-Ps	Non-Ps	Non-Ps	NA	NA	Wild plum Prunus cerasifera or Prunus domestica	2022	September	Southwest UK	Girdlers Coppice wild woodland	Not_tested	Not_tested	Not_tested
NIAB_22S3W1C4L1a_247605	SAMN46544789	PRJNA1217355	SRR32278026	PG7b	PG7b	PG7b	168	NA	Wild plum Prunus cerasifera or Prunus domestica	2022	September	Southwest UK	Girdlers Coppice wild woodland	Not_tested	Not_tested	Not_tested
NIAB_22S3W1C6L2a_247606	SAMN46544790	PRJNA1217355	SRR32278025	PG2	PG2a	PG2a	176	NA	Wild plum Prunus cerasifera or Prunus domestica	2022	September	Southwest UK	Girdlers Coppice wild woodland	Not_tested	Not_tested	Not_tested
NIAB_22S3W1D1L2a_247607	SAMN46544791	PRJNA1217355	SRR32278023	PG2	PG2c	PG2c	107	NA	Hawthorn Crataegus monogyna	2022	September	Southwest UK	Girdlers Coppice wild woodland	Not_tested	Not_tested	Not_tested
NIAB_22S3W1D2L2a_247608	SAMN46544792	PRJNA1217355	SRR32278022	PG13a	PG13a	PG13a	227	NA	Hawthorn Crataegus monogyna	2022	September	Southwest UK	Girdlers Coppice wild woodland	Not_tested	Not_tested	Not_tested
NIAB_22S3W1D4L2b_247609	SAMN46544793	PRJNA1217355	SRR32278021	PG13a	PG13a	PG13a	63	NA	Hawthorn Crataegus monogyna	2022	September	Southwest UK	Girdlers Coppice wild woodland	Not_tested	Not_tested	Not_tested
NIAB_22S3W1E3L1b_247610	SAMN46544794	PRJNA1217355	SRR32278020	Non-Ps	Non-Ps	Non-Ps	NA	NA	Wild strawberry Fragria vesca	2022	September	Southwest UK	Girdlers Coppice wild woodland	Not_tested	Not_tested	Not_tested
NIAB_22S3W2A1L1b_247611	SAMN46544795	PRJNA1217355	SRR32278019	PG13a	PG13a	PG13a	256	NA	Wild cherry Prunus avium	2022	September	Southwest UK	Black Rock-Cheddar Gorge wild woodland	Not_tested	Not_tested	Not_tested
NIAB_22S3W2A2L1a_247612	SAMN46544796	PRJNA1217355	SRR32278018	PG2	PG2b&d	PG2b	160	NA	Wild cherry Prunus avium	2022	September	Southwest UK	Black Rock-Cheddar Gorge wild woodland	Not_tested	Not_tested	Not_tested
NIAB_22S3W2A3L1a_247613	SAMN46544797	PRJNA1217355	SRR32278017	PG13a	PG13a	PG13a	62	NA	Wild cherry Prunus avium	2022	September	Southwest UK	Black Rock-Cheddar Gorge wild woodland	Not_tested	Not_tested	Not_tested
NIAB_22S3W2A6L2a_247614	SAMN46544798	PRJNA1217355	SRR32278016	Non-Ps	Non-Ps	Non-Ps	NA	NA	Wild cherry Prunus avium	2022	September	Southwest UK	Black Rock-Cheddar Gorge wild woodland	Not_tested	Not_tested	Not_tested
NIAB_22S3W2B1L2b_247615	SAMN46544799	PRJNA1217355	SRR32278015	PG1	PG1a&b	PG1a	101	NA	Blackthorn Prunus spinosa	2022	September	Southwest UK	Black Rock-Cheddar Gorge wild woodland	Not_tested	Not_tested	Not_tested
NIAB_22S3W2B3L2b_247616	SAMN46544800	PRJNA1217355	SRR32278014	PG4b	PG4b	PG4b	171	NA	Blackthorn Prunus spinosa	2022	September	Southwest UK	Black Rock-Cheddar Gorge wild woodland	Not_tested	Not_tested	Not_tested
NIAB_22S3W2B5L1b_247617	SAMN46544855	PRJNA1217355	SRR32280202	Non-Ps	Non-Ps	Non-Ps	NA	NA	Blackthorn Prunus spinosa	2022	September	Southwest UK	Black Rock-Cheddar Gorge wild woodland	Not_tested	Not_tested	Not_tested
NIAB_22S3W2C3L1b_247618	SAMN46544856	PRJNA1217355	SRR32280201	Non-Ps	Non-Ps	Non-Ps	NA	NA	Wild plum Prunus cerasifera or Prunus domestica	2022	September	Southwest UK	Black Rock-Cheddar Gorge wild woodland	Not_tested	Not_tested	Not_tested
NIAB_22S3W2C4L2b_247619	SAMN46544857	PRJNA1217355	SRR32280189	Non-Ps	Non-Ps	Non-Ps	NA	NA	Wild plum Prunus cerasifera or Prunus domestica	2022	September	Southwest UK	Black Rock-Cheddar Gorge wild woodland	Not_tested	Not_tested	Not_tested
NIAB_22S3W2C6L1a_247620	SAMN46544858	PRJNA1217355	SRR32280178	Non-Ps	Non-Ps	Non-Ps	NA	NA	Wild plum Prunus cerasifera or Prunus domestica	2022	September	Southwest UK	Black Rock-Cheddar Gorge wild woodland	Not_tested	Not_tested	Not_tested
NIAB_22S3W2D1L2b_247621	SAMN46544859	PRJNA1217355	SRR32280167	PG13a	PG13a	PG13a	374	NA	Hawthorn Crataegus monogyna	2022	September	Southwest UK	Black Rock-Cheddar Gorge wild woodland	Not_tested	Not_tested	Not_tested
NIAB_22S3W2D2L2b_247622	SAMN46544860	PRJNA1217355	SRR32280156	Non-Ps	Non-Ps	Non-Ps	NA	NA	Hawthorn Crataegus monogyna	2022	September	Southwest UK	Black Rock-Cheddar Gorge wild woodland	Not_tested	Not_tested	Not_tested
NIAB_22S3W2E1L1b_247623	SAMN46544861	PRJNA1217355	SRR32280121	Non-Ps	Non-Ps	Non-Ps	NA	NA	Wild strawberry Fragria vesca	2022	September	Southwest UK	Black Rock-Cheddar Gorge wild woodland	Not_tested	Not_tested	Not_tested
NIAB_22S3W2E4L1b_247624	SAMN46544862	PRJNA1217355	SRR32280110	Non-Ps	Non-Ps	Non-Ps	NA	NA	Wild strawberry Fragria vesca	2022	September	Southwest UK	Black Rock-Cheddar Gorge wild woodland	Not_tested	Not_tested	Not_tested
NIAB_22S3W2E6L2a_247625	SAMN46544863	PRJNA1217355	SRR32280147	Non-Ps	Non-Ps	Non-Ps	NA	NA	Wild strawberry Fragria vesca	2022	September	Southwest UK	Black Rock-Cheddar Gorge wild woodland	Not_tested	Not_tested	Not_tested
NIAB_22S3W2F2L2b_247626	SAMN46544864	PRJNA1217355	SRR32280136	Non-Ps	Non-Ps	Non-Ps	NA	NA	Ash Fraxinus excelsior	2022	September	Southwest UK	Black Rock-Cheddar Gorge wild woodland	Not_tested	Not_tested	Not_tested
NIAB_22S3W2F3L1a_247627	SAMN46544865	PRJNA1217355	SRR32280200	Non-Ps	Non-Ps	Non-Ps	NA	NA	Ash Fraxinus excelsior	2022	September	Southwest UK	Black Rock-Cheddar Gorge wild woodland	Not_tested	Not_tested	Not_tested
NIAB_22S3W2F6L1a_247628	SAMN46544866	PRJNA1217355	SRR32280198	PG13a	PG13a	PG13a	8	NA	Ash Fraxinus excelsior	2022	September	Southwest UK	Black Rock-Cheddar Gorge wild woodland	Not_tested	Not_tested	Not_tested
NIAB_22S4O1S1L1a_247629	SAMN46544867	PRJNA1217355	SRR32280197	Non-Ps	Non-Ps	Non-Ps	NA	NA	Sweet cherry Prunus avium cv. Sweetheart	2022	September	North UK	Castleton Fruit Ltd cherry orchard	Not_tested	Not_tested	Not_tested
NIAB_22S4O1S3L2b_247630	SAMN46544868	PRJNA1217355	SRR32280196	Non-Ps	Non-Ps	Non-Ps	NA	NA	Sweet cherry Prunus avium cv. Sweetheart	2022	September	North UK	Castleton Fruit Ltd cherry orchard	Not_tested	Not_tested	Not_tested
NIAB_22S4O1S5L1a_247631	SAMN46544869	PRJNA1217355	SRR32280195	Non-Ps	Non-Ps	Non-Ps	NA	NA	Sweet cherry Prunus avium cv. Sweetheart	2022	September	North UK	Castleton Fruit Ltd cherry orchard	Not_tested	Not_tested	Not_tested
NIAB_22S4O1S6L2a_247632	SAMN46544870	PRJNA1217355	SRR32280194	Non-Ps	Non-Ps	Non-Ps	NA	NA	Sweet cherry Prunus avium cv. Sweetheart	2022	September	North UK	Castleton Fruit Ltd cherry orchard	Not_tested	Not_tested	Not_tested
NIAB_22S4O1P1L1a_247633	SAMN46544871	PRJNA1217355	SRR32280193	Non-Ps	Non-Ps	Non-Ps	NA	NA	Sweet cherry Prunus avium cv. Penny	2022	September	North UK	Castleton Fruit Ltd cherry orchard	Not_tested	Not_tested	Not_tested
NIAB_22S4O1P2L2a_247634	SAMN46544872	PRJNA1217355	SRR32280192	Non-Ps	Non-Ps	Non-Ps	NA	NA	Sweet cherry Prunus avium cv. Penny	2022	September	North UK	Castleton Fruit Ltd cherry orchard	Not_tested	Not_tested	Not_tested
NIAB_22S4O1P5L2b_247635	SAMN46544873	PRJNA1217355	SRR32280191	Non-Ps	Non-Ps	Non-Ps	NA	NA	Sweet cherry Prunus avium cv. Penny	2022	September	North UK	Castleton Fruit Ltd cherry orchard	Not_tested	Not_tested	Not_tested
NIAB_22S4O2S1L2a_247636	SAMN46544874	PRJNA1217355	SRR32280190	Non-Ps	Non-Ps	Non-Ps	NA	NA	Sweet cherry Prunus avium cv. Sweetheart	2022	September	North UK	Thomas Thomson cherry orchard	Not_tested	Not_tested	Not_tested
NIAB_22S4O2S3L1b_247637	SAMN46544875	PRJNA1217355	SRR32280188	Non-Ps	Non-Ps	Non-Ps	NA	NA	Sweet cherry Prunus avium cv. Sweetheart	2022	September	North UK	Thomas Thomson cherry orchard	Not_tested	Not_tested	Not_tested
NIAB_22S4O2S5L1a_247638	SAMN46544876	PRJNA1217355	SRR32280187	Non-Ps	Non-Ps	Non-Ps	NA	NA	Sweet cherry Prunus avium cv. Sweetheart	2022	September	North UK	Thomas Thomson cherry orchard	Not_tested	Not_tested	Not_tested
NIAB_22S4O2S6L1a_247639	SAMN46544877	PRJNA1217355	SRR32280186	PG2	PG2b&d	PG2b	314	NA	Sweet cherry Prunus avium cv. Sweetheart	2022	September	North UK	Thomas Thomson cherry orchard	Not_tested	Not_tested	Not_tested
NIAB_22S4O2K2L1a_247640	SAMN46544878	PRJNA1217355	SRR32280185	Non-Ps	Non-Ps	Non-Ps	NA	NA	Sweet cherry Prunus avium cv. Kordia	2022	September	North UK	Thomas Thomson cherry orchard	Not_tested	Not_tested	Not_tested
NIAB_22S4O2K3L2a_247641	SAMN46544879	PRJNA1217355	SRR32280184	Non-Ps	Non-Ps	Non-Ps	NA	NA	Sweet cherry Prunus avium cv. Kordia	2022	September	North UK	Thomas Thomson cherry orchard	Not_tested	Not_tested	Not_tested
NIAB_22S4O2K5L2a_247642	SAMN46544880	PRJNA1217355	SRR32280183	Non-Ps	Non-Ps	Non-Ps	NA	NA	Sweet cherry Prunus avium cv. Kordia	2022	September	North UK	Thomas Thomson cherry orchard	Not_tested	Not_tested	Not_tested
NIAB_22S4O2K6L1b_247643	SAMN46544881	PRJNA1217355	SRR32280182	Non-Ps	Non-Ps	Non-Ps	NA	NA	Sweet cherry Prunus avium cv. Kordia	2022	September	North UK	Thomas Thomson cherry orchard	Not_tested	Not_tested	Not_tested
NIAB_22S4O2L3L2b_247644	SAMN46544882	PRJNA1217355	SRR32280181	Non-Ps	Non-Ps	Non-Ps	NA	NA	Sweet cherry Prunus avium cv. Lapins	2022	September	North UK	Thomas Thomson cherry orchard	Not_tested	Not_tested	Not_tested
NIAB_22S4O2L4L1a_247645	SAMN46544883	PRJNA1217355	SRR32280180	Non-Ps	Non-Ps	Non-Ps	NA	NA	Sweet cherry Prunus avium cv. Lapins	2022	September	North UK	Thomas Thomson cherry orchard	Not_tested	Not_tested	Not_tested
NIAB_22S4O2L5L2b_247646	SAMN46544884	PRJNA1217355	SRR32280179	PG2	PG2b&d	PG2b	185	NA	Sweet cherry Prunus avium cv. Lapins	2022	September	North UK	Thomas Thomson cherry orchard	Not_tested	Not_tested	Not_tested
NIAB_22S4O2L6L1a_247647	SAMN46544885	PRJNA1217355	SRR32280177	PG2	PG2b&d	PG2b	325	NA	Sweet cherry Prunus avium cv. Lapins	2022	September	North UK	Thomas Thomson cherry orchard	Not_tested	Not_tested	Not_tested
NIAB_22S4O3L1L2b_247648	SAMN46544886	PRJNA1217355	SRR32280176	Non-Ps	Non-Ps	Non-Ps	NA	NA	Sweet cherry Prunus avium cv. Lapins	2022	September	North UK	Peter Marshall & Co. cherry orchard	Not_tested	Not_tested	Not_tested
NIAB_22S4O3L2L1a_247649	SAMN46544887	PRJNA1217355	SRR32280175	Non-Ps	Non-Ps	Non-Ps	NA	NA	Sweet cherry Prunus avium cv. Lapins	2022	September	North UK	Peter Marshall & Co. cherry orchard	Not_tested	Not_tested	Not_tested
NIAB_22S4O3L4L2b_247650	SAMN46544888	PRJNA1217355	SRR32280174	PG2	PG2c	PG2c	425	NA	Sweet cherry Prunus avium cv. Lapins	2022	September	North UK	Peter Marshall & Co. cherry orchard	Not_tested	Not_tested	Not_tested
NIAB_22S4O3L6L1b_247651	SAMN46544889	PRJNA1217355	SRR32280173	Non-Ps	Non-Ps	Non-Ps	NA	NA	Sweet cherry Prunus avium cv. Lapins	2022	September	North UK	Peter Marshall & Co. cherry orchard	Not_tested	Not_tested	Not_tested
NIAB_22S4O3S2L1b_247652	SAMN46544890	PRJNA1217355	SRR32280172	PG2	PG2c	PG2c	221	NA	Sweet cherry Prunus avium cv. Sweetheart	2022	September	North UK	Peter Marshall & Co. cherry orchard	Not_tested	Not_tested	Not_tested
NIAB_22S4O3S3L2b_247653	SAMN46544891	PRJNA1217355	SRR32280171	Non-Ps	Non-Ps	Non-Ps	NA	NA	Sweet cherry Prunus avium cv. Sweetheart	2022	September	North UK	Peter Marshall & Co. cherry orchard	Not_tested	Not_tested	Not_tested
NIAB_22S4O3S5L2b_247654	SAMN46544892	PRJNA1217355	SRR32280170	PG7b	PG7b	PG7b	396	NA	Sweet cherry Prunus avium cv. Sweetheart	2022	September	North UK	Peter Marshall & Co. cherry orchard	Not_tested	Not_tested	Not_tested
NIAB_22S4O3S6L2a_247655	SAMN46544893	PRJNA1217355	SRR32280169	PG2	PG2c	PG2c	362	NA	Sweet cherry Prunus avium cv. Sweetheart	2022	September	North UK	Peter Marshall & Co. cherry orchard	Not_tested	Not_tested	Not_tested
NIAB_22S4O3K2L1b_247656	SAMN46544894	PRJNA1217355	SRR32280168	PG2	PG2c	PG2c	277	NA	Sweet cherry Prunus avium cv. Kordia	2022	September	North UK	Peter Marshall & Co. cherry orchard	Not_tested	Not_tested	Not_tested
NIAB_22S4O3K3L2b_247657	SAMN46544895	PRJNA1217355	SRR32280166	Non-Ps	Non-Ps	Non-Ps	NA	NA	Sweet cherry Prunus avium cv. Kordia	2022	September	North UK	Peter Marshall & Co. cherry orchard	Not_tested	Not_tested	Not_tested
NIAB_22S4O3K4L2a_247658	SAMN46544896	PRJNA1217355	SRR32280165	Non-Ps	Non-Ps	Non-Ps	NA	NA	Sweet cherry Prunus avium cv. Kordia	2022	September	North UK	Peter Marshall & Co. cherry orchard	Not_tested	Not_tested	Not_tested
NIAB_22S4W1A1L1a_247659	SAMN46544897	PRJNA1217355	SRR32280164	Non-Ps	Non-Ps	Non-Ps	NA	NA	Wild cherry Prunus avium	2022	September	North UK	Hally Burton wild woodland	Not_tested	Not_tested	Not_tested
NIAB_22S4W1A2L2a_247660	SAMN46544898	PRJNA1217355	SRR32280163	Non-Ps	Non-Ps	Non-Ps	NA	NA	Wild cherry Prunus avium	2022	September	North UK	Hally Burton wild woodland	Not_tested	Not_tested	Not_tested
NIAB_22S4W1A3L1a_247661	SAMN46544899	PRJNA1217355	SRR32280162	Non-Ps	Non-Ps	Non-Ps	NA	NA	Wild cherry Prunus avium	2022	September	North UK	Hally Burton wild woodland	Not_tested	Not_tested	Not_tested
NIAB_22S4W1B1L1b_247662	SAMN46544900	PRJNA1217355	SRR32280161	Non-Ps	Non-Ps	Non-Ps	NA	NA	Blackthorn Prunus spinosa	2022	September	North UK	Hally Burton wild woodland	Not_tested	Not_tested	Not_tested
NIAB_22S4W1B4L2b_247663	SAMN46544901	PRJNA1217355	SRR32280160	PG1	PG1a&b	PG1b	265	NA	Blackthorn Prunus spinosa	2022	September	North UK	Hally Burton wild woodland	Not_tested	Not_tested	Not_tested
NIAB_22S4W1B6L1b_247664	SAMN46544902	PRJNA1217355	SRR32280159	PG2	PG2b&d	PG2b	85	NA	Blackthorn Prunus spinosa	2022	September	North UK	Hally Burton wild woodland	Not_tested	Not_tested	Not_tested
NIAB_22S4W1C1L2b_247665	SAMN46544903	PRJNA1217355	SRR32280158	Non-Ps	Non-Ps	Non-Ps	NA	NA	Wild plum Prunus cerasifera or Prunus domestica	2022	September	North UK	Hally Burton wild woodland	Not_tested	Not_tested	Not_tested
NIAB_22S4W1C3L1b_247666	SAMN46544904	PRJNA1217355	SRR32280157	Non-Ps	Non-Ps	Non-Ps	NA	NA	Wild plum Prunus cerasifera or Prunus domestica	2022	September	North UK	Hally Burton wild woodland	Not_tested	Not_tested	Not_tested
NIAB_22S4W1C4L2b_247667	SAMN46544905	PRJNA1217355	SRR32280155	Non-Ps	Non-Ps	Non-Ps	NA	NA	Wild plum Prunus cerasifera or Prunus domestica	2022	September	North UK	Hally Burton wild woodland	Not_tested	Not_tested	Not_tested
NIAB_22S4W1C6L1b_247668	SAMN46544906	PRJNA1217355	SRR32280130	Non-Ps	Non-Ps	Non-Ps	NA	NA	Wild plum Prunus cerasifera or Prunus domestica	2022	September	North UK	Hally Burton wild woodland	Not_tested	Not_tested	Not_tested
NIAB_22S4W1D2L1b_247669	SAMN46544907	PRJNA1217355	SRR32280129	Non-Ps	Non-Ps	Non-Ps	NA	NA	Hawthorn Crataegus monogyna	2022	September	North UK	Hally Burton wild woodland	Not_tested	Not_tested	Not_tested
NIAB_22S4W1D4L2a_247670	SAMN46544908	PRJNA1217355	SRR32280128	Non-Ps	Non-Ps	Non-Ps	NA	NA	Hawthorn Crataegus monogyna	2022	September	North UK	Hally Burton wild woodland	Not_tested	Not_tested	Not_tested
NIAB_22S4W1D5L2a_247671	SAMN46544909	PRJNA1217355	SRR32280127	Non-Ps	Non-Ps	Non-Ps	NA	NA	Hawthorn Crataegus monogyna	2022	September	North UK	Hally Burton wild woodland	Not_tested	Not_tested	Not_tested
NIAB_22S4W1E1L2b_247672	SAMN46544910	PRJNA1217355	SRR32280126	Non-Ps	Non-Ps	Non-Ps	NA	NA	Wild strawberry Fragria vesca	2022	September	North UK	Hally Burton wild woodland	Not_tested	Not_tested	Not_tested
NIAB_22S4W1E2L2b_247673	SAMN46544911	PRJNA1217355	SRR32280125	Non-Ps	Non-Ps	Non-Ps	NA	NA	Wild strawberry Fragria vesca	2022	September	North UK	Hally Burton wild woodland	Not_tested	Not_tested	Not_tested
NIAB_22S4W1E6L2a_247674	SAMN46544912	PRJNA1217355	SRR32280124	Non-Ps	Non-Ps	Non-Ps	NA	NA	Wild strawberry Fragria vesca	2022	September	North UK	Hally Burton wild woodland	Not_tested	Not_tested	Not_tested
NIAB_22S4W1F1L1b_247675	SAMN46544913	PRJNA1217355	SRR32280123	PG2	PG2b&d	PG2b	69	NA	Ash Fraxinus excelsior	2022	September	North UK	Hally Burton wild woodland	Not_tested	Not_tested	Not_tested
NIAB_22S4W1F6L1a_247676	SAMN46544914	PRJNA1217355	SRR32280122	Non-Ps	Non-Ps	Non-Ps	NA	NA	Ash Fraxinus excelsior	2022	September	North UK	Hally Burton wild woodland	Not_tested	Not_tested	Not_tested
NIAB_22S4W2A1L2a_247677	SAMN46544915	PRJNA1217355	SRR32280120	Non-Ps	Non-Ps	Non-Ps	NA	NA	Wild cherry Prunus avium	2022	September	North UK	Westfield wild woodland	Not_tested	Not_tested	Not_tested
NIAB_22S4W2A2L1b_247678	SAMN46544916	PRJNA1217355	SRR32280119	PG13a	PG13a	PG13a	172	NA	Wild cherry Prunus avium	2022	September	North UK	Westfield wild woodland	Not_tested	Not_tested	Not_tested
NIAB_22S4W2A4L1a_247679	SAMN46544917	PRJNA1217355	SRR32280118	Non-Ps	Non-Ps	Non-Ps	NA	NA	Wild cherry Prunus avium	2022	September	North UK	Westfield wild woodland	Not_tested	Not_tested	Not_tested
NIAB_22S4W2A6L2a_247680	SAMN46544918	PRJNA1217355	SRR32280117	Non-Ps	Non-Ps	Non-Ps	NA	NA	Wild cherry Prunus avium	2022	September	North UK	Westfield wild woodland	Not_tested	Not_tested	Not_tested
NIAB_22S4W2B1L1b_247681	SAMN46544919	PRJNA1217355	SRR32280116	Non-Ps	Non-Ps	Non-Ps	NA	NA	Blackthorn Prunus spinosa	2022	September	North UK	Westfield wild woodland	Not_tested	Not_tested	Not_tested
NIAB_22S4W2B2L2a_247682	SAMN46544920	PRJNA1217355	SRR32280115	PG2	PG2b&d	PG2b	125	NA	Blackthorn Prunus spinosa	2022	September	North UK	Westfield wild woodland	Not_tested	Not_tested	Not_tested
NIAB_22S4W2B3L1a_247683	SAMN46544921	PRJNA1217355	SRR32280114	PG2	PG2b&d	PG2b	234	NA	Blackthorn Prunus spinosa	2022	September	North UK	Westfield wild woodland	Not_tested	Not_tested	Not_tested
NIAB_22S4W2C2L2b_247684	SAMN46544922	PRJNA1217355	SRR32280113	Non-Ps	Non-Ps	Non-Ps	NA	NA	Wild plum Prunus cerasifera or Prunus domestica	2022	September	North UK	Westfield wild woodland	Not_tested	Not_tested	Not_tested
NIAB_22S4W2C3L2a_247685	SAMN46544923	PRJNA1217355	SRR32280112	PG1	PG1a&b	PG1b	397	NA	Wild plum Prunus cerasifera or Prunus domestica	2022	September	North UK	Westfield wild woodland	Not_tested	Not_tested	Not_tested
NIAB_22S4W2C5L2b_247686	SAMN46544924	PRJNA1217355	SRR32280111	PG7b	PG7b	PG7b	92	NA	Wild plum Prunus cerasifera or Prunus domestica	2022	September	North UK	Westfield wild woodland	Not_tested	Not_tested	Not_tested
NIAB_22S4W2C6L1a_247687	SAMN46544925	PRJNA1217355	SRR32280109	PG2	PG2c	PG2c	110	NA	Wild plum Prunus cerasifera or Prunus domestica	2022	September	North UK	Westfield wild woodland	Not_tested	Not_tested	Not_tested
NIAB_22S4W2D1L2b_247688	SAMN46544926	PRJNA1217355	SRR32280108	PG2	PG2b&d	PG2b	95	NA	Hawthorn Crataegus monogyna	2022	September	North UK	Westfield wild woodland	Not_tested	Not_tested	Not_tested
NIAB_22S4W2D2L2b_247689	SAMN46544927	PRJNA1217355	SRR32280107	Non-Ps	Non-Ps	Non-Ps	NA	NA	Hawthorn Crataegus monogyna	2022	September	North UK	Westfield wild woodland	Not_tested	Not_tested	Not_tested
NIAB_22S4W2D5L1a_247690	SAMN46544928	PRJNA1217355	SRR32280154	Non-Ps	Non-Ps	Non-Ps	NA	NA	Hawthorn Crataegus monogyna	2022	September	North UK	Westfield wild woodland	Not_tested	Not_tested	Not_tested
NIAB_22S4W2D6L1b_247691	SAMN46544929	PRJNA1217355	SRR32280153	PG2	PG2b&d	PG2b	117	NA	Hawthorn Crataegus monogyna	2022	September	North UK	Westfield wild woodland	Not_tested	Not_tested	Not_tested
NIAB_22S4W2E3L1b_247692	SAMN46544930	PRJNA1217355	SRR32280152	PG9	PG9b	PG9b	326	NA	Wild strawberry Fragria vesca	2022	September	North UK	Westfield wild woodland	Not_tested	Not_tested	Not_tested
NIAB_22S4W2E4L1b_247693	SAMN46544931	PRJNA1217355	SRR32280151	Non-Ps	Non-Ps	Non-Ps	NA	NA	Wild strawberry Fragria vesca	2022	September	North UK	Westfield wild woodland	Not_tested	Not_tested	Not_tested
NIAB_22S4W2E5L2a_247694	SAMN46544932	PRJNA1217355	SRR32280150	PG1	PG1a&b	PG1b	404	NA	Wild strawberry Fragria vesca	2022	September	North UK	Westfield wild woodland	Not_tested	Not_tested	Not_tested
NIAB_22S4W2E6L2b_247695	SAMN46544933	PRJNA1217355	SRR32280149	PG13a	PG13a	PG13a	269	NA	Wild strawberry Fragria vesca	2022	September	North UK	Westfield wild woodland	Not_tested	Not_tested	Not_tested
NIAB_22S4W2F1L1b_247696	SAMN46544934	PRJNA1217355	SRR32280148	PG2	PG2b&d	PG2b	60	NA	Ash Fraxinus excelsior	2022	September	North UK	Westfield wild woodland	Not_tested	Not_tested	Not_tested
NIAB_22S4W2F2L1a_247697	SAMN46544935	PRJNA1217355	SRR32280146	PG13a	PG13a	PG13a	12	NA	Ash Fraxinus excelsior	2022	September	North UK	Westfield wild woodland	Not_tested	Not_tested	Not_tested
NIAB_22S4W2F4L1b_247698	SAMN46544936	PRJNA1217355	SRR32280145	PG13a	PG13a	PG13a	148	NA	Ash Fraxinus excelsior	2022	September	North UK	Westfield wild woodland	Not_tested	Not_tested	Not_tested
NIAB_22S4W2F6L2b_247699	SAMN46544937	PRJNA1217355	SRR32280144	PG13a	PG13a	PG13a	298	NA	Ash Fraxinus excelsior	2022	September	North UK	Westfield wild woodland	Not_tested	Not_tested	Not_tested
NIAB_22S1O1P5L2a_247700	SAMN46544938	PRJNA1217355	SRR32280143	PG7a	PG7a	PG7a	391	NA	Sweet cherry Prunus avium cv. Penny	2022	September	Southeast UK	F.W Mansfield & Son cherry orchard	Not_tested	Not_tested	Not_tested
NIAB_22S1O1K1L1b_247701	SAMN46544939	PRJNA1217355	SRR32280142	PG7b	PG7b	PG7b	402	NA	Sweet cherry Prunus avium cv. Kordia	2022	September	Southeast UK	F.W Mansfield & Son cherry orchard	Not_tested	Not_tested	Not_tested
NIAB_22S1O2S1L1a_247702	SAMN46544940	PRJNA1217355	SRR32280141	PG2	PG2c	PG2c	300	NA	Sweet cherry Prunus avium cv. Sweetheart	2022	September	Southeast UK	AC Hulme & Sons cherry orchard	Not_tested	Not_tested	Not_tested
NIAB_22S1W2F1L2a_247703	SAMN46544941	PRJNA1217355	SRR32280140	PG13a	PG13a	PG13a	343	NA	Ash Fraxinus excelsior	2022	September	Southeast UK	Saxton & Cages wild woodland	Not_tested	Not_tested	Not_tested
NIAB_22S3O1S2L1b_247704	SAMN46544942	PRJNA1217355	SRR32280139	PG10	PG10a	PG10a	295	NA	Sweet cherry Prunus avium cv. Sweetheart	2022	September	Southwest UK	Bagber Farm cherry orchard	Not_tested	Not_tested	Not_tested
NIAB_22S3W2D5L2b_247705	SAMN46544943	PRJNA1217355	SRR32280138	Non-Ps	Non-Ps	Non-Ps	NA	NA	Hawthorn Crataegus monogyna	2022	September	Southwest UK	Black Rock-Cheddar Gorge wild woodland	Not_tested	Not_tested	Not_tested
NIAB_22S3W2D6L2b_247706	SAMN46544944	PRJNA1217355	SRR32280137	PG1	PG1a&b	PG1b	32	NA	Hawthorn Crataegus monogyna	2022	September	Southwest UK	Black Rock-Cheddar Gorge wild woodland	Not_tested	Not_tested	Not_tested
NIAB_22S4W1A5L2a_247707	SAMN46544945	PRJNA1217355	SRR32280135	Non-Ps	Non-Ps	Non-Ps	NA	NA	Wild cherry Prunus avium	2022	September	North UK	Hally Burton wild woodland	Not_tested	Not_tested	Not_tested
NIAB_22S4W1F5L1a_247708	SAMN46544946	PRJNA1217355	SRR32280134	Non-Ps	Non-Ps	Non-Ps	NA	NA	Ash Fraxinus excelsior	2022	September	North UK	Hally Burton wild woodland	Not_tested	Not_tested	Not_tested
NIAB_22S1O1K6L1b_247709	SAMN46544947	PRJNA1217355	SRR32280133	PG7b	PG7b	PG7b	296	NA	Sweet cherry Prunus avium cv. Kordia	2022	September	Southeast UK	F.W Mansfield & Son cherry orchard	Not_tested	Not_tested	Not_tested
NIAB_22S1W1D3L1b_247710	SAMN46544948	PRJNA1217355	SRR32280132	Non-Ps	Non-Ps	Non-Ps	NA	NA	Hawthorn Crataegus monogyna	2022	September	Southeast UK	Hamlet wild woodland	Not_tested	Not_tested	Not_tested
NIAB_22S4O1P4L1a_247711	SAMN46544949	PRJNA1217355	SRR32280131	Non-Ps	Non-Ps	Non-Ps	NA	NA	Sweet cherry Prunus avium cv. Penny	2022	September	North UK	Castleton Fruit Ltd cherry orchard	Not_tested	Not_tested	Not_tested
NIAB_22S4O3K6L1b_247712	SAMN46544950	PRJNA1217355	SRR32280106	PG2	PG2b&d	PG2b	281	NA	Sweet cherry Prunus avium cv. Kordia	2022	September	North UK	Peter Marshall & Co. cherry orchard	Not_tested	Not_tested	Not_tested
NIAB_22S4W1B3L2a_247713	SAMN46544951	PRJNA1217355	SRR32280105	PG7b	PG7b	PG7b	211	NA	Blackthorn Prunus spinosa	2022	September	North UK	Hally Burton wild woodland	Not_tested	Not_tested	Not_tested
NIAB_22S4W1D6L1a_247714	SAMN46544952	PRJNA1217355	SRR32280104	PG13a	PG13a	PG13a	180	NA	Hawthorn Crataegus monogyna	2022	September	North UK	Hally Burton wild woodland	Not_tested	Not_tested	Not_tested
NIAB_22S4W1F4L2a_247715	SAMN46544953	PRJNA1217355	SRR32280103	Non-Ps	Non-Ps	Non-Ps	NA	NA	Ash Fraxinus excelsior	2022	September	North UK	Hally Burton wild woodland	Not_tested	Not_tested	Not_tested
NIAB_22S1O2P5L2b_247716	SAMN46544954	PRJNA1217355	SRR32280102	Non-Ps	Non-Ps	Non-Ps	NA	NA	Sweet cherry Prunus avium cv. Penny	2022	September	Southeast UK	AC Hulme & Sons cherry orchard	Not_tested	Not_tested	Not_tested
NIAB_22S1O1K3S1b_247891	SAMN46544955	PRJNA1217355	SRR32280199	Non-Ps	Non-Ps	Non-Ps	NA	NA	Sweet cherry Prunus avium cv. Kordia	2022	September	Southeast UK	F.W Mansfield & Son cherry orchard	Not_tested	Not_tested	Not_tested
Pseudomonas_syringae_DC3000			GCA_000007805.1	PG1
Pseudomonas_syringae_1_11C			GCA_021609825.1	PG2
Pseudomonas_syringae_4_2H			GCA_021606835.1	PG2
Pseudomonas_syringae_5_3F			GCA_021887415.1	PG2
Pseudomonas_syringae_6_2G			GCA_021605885.1	PG2
Pseudomonas_syringae_1_12B			GCA_023278105.1	PG4
Pseudomonas_syringae_1_12H			GCA_021609785.1	PG7
Pseudomonas_syringae_3_7F			GCA_021607085.1	PG10
Pseudomonas_asturiensis_CC1524			GCA_000452745.3	PG9
Pseudomonas_cannabina_ES4326			GCA_020309905.1	PG5
Pseudomonas_cerasi_ASM1445090v1			GCA_014450905.1	PG2
Pseudomonas_cerasi_ASM2798347v1			GCA_027983475.1	PG2
Pseudomonas_cerasi_PCPL58T			GCA_900074915.1	PG2
Pseudomonas_cerasi_PL963			GCA_900235895.1	PG2
Pseudomonas_cichorii_DSM_50259			GCA_018343775.1	PG11
Pseudomonas_cichorii_JBC1			GCA_000517305.1	PG11
Pseudomonas_coronafaciens_oryzae_1_6			GCA_000156995.2	PG4
Pseudomonas_fluorescens_Pf5			GCA_000012265.1	Non-Ps-control
Pseudomonas_fragi_NL20W			GCA_015476275.1	Non-Ps-control
Pseudomonas_syringae_Irchel_3A18			GCA_900187465.1	PG11
Pseudomonas_lutea_CFBP13723			GCA_014839365.1	Non-Ps-control
Pseudomonas_putida_NBRC14164			GCA_000412675.1	Non-Ps-control
Pseudomonas_savastanoi			GCA_002115545.1	PG3
Pseudomonas_syringae_avii_5271			GCA_002916295.1	PG1
Pseudomonas_syringae_CC1417			GCA_000452825.2	PG9
Pseudomonas_syringae_CC1543			GCA_000452725.2	PG2
Pseudomonas_syringae_CC1557			GCA_000452705.3	PG10
Pseudomonas_syringae_CC1583			GCA_000452665.2	PG10
Pseudomonas_syringae_GR12_2			GCA_001698815.1	PG13
Pseudomonas_syringae_CFBP1754			GCA_001535905.1	PG2
Pseudomonas_syringae_ISPaVe013			GCA_000302795.1	PG2
Pseudomonas_syringae_UB246			GCA_000452865.1	PG13
Pseudomonas_tagetis_ICMP4091			GCA_022557255.1	PG6
Pseudomonas_viridiflava_JACO_C5			GCA_023497985.1	PG7
Pseudomonas_syringae_PsmR1_5244			GCA_002905685.2	PG3
Pseudomonas_syringae_PsmR2_Leaf			GCA_002905795.2	PG1
Pseudomonas_syringae_Pss9097			GCA_002905815.2	PG2
Pseudomonas_syringae_Pss9644			GCA_002905835.1	PG2
Pseudomonas_syringae_PssB728A			GCA_000012245.1	PG2
